# Supplementary material for: Control of carbon monoxide dehydrogenase orientation by site-specific immobilization enables direct electrical contact between enzyme cofactor and solid surface
Source: Commun Biol. 2022 Apr 26;5:390. doi: 10.1038/s42003-022-03335-7 (PMC9042819; doi:10.1038/s42003-022-03335-7)
Supplement: Supplementary file 4 — Supplementary Data [file 42003_2022_3335_MOESM4_ESM.xlsx]

## Sheet: Figure 1e. Specific activity
				Replicate 1	Replicate 2	Replicate 3
			CODH-Lwt	34.492	21.988	28.294
			CODH-LgbpN	18.862	22.096	25.599
			CODH-LgbpC	22.365	20.21	18.863
			CODH-LgbpNC	17.246	20.21	21.827

## Sheet: Figure 5a and 5b. QCM Data
			Time [sec]	Delta Freq. [Hz]
				CODH-Lwt	CODH-LgbpN	CODH-LgbpC	CODH-LgbpNC
				-4.14	0	-7.22	-9.34
			0	-4.13	0	-7.29	-9.38
			1	-4.13	0	-7.19	-9.5
			2	-4.14	0	-7.19	-9.41
			3	-4.12	0	-7.19	-9.45
			4	-4.13	0	-7.31	-9.57
			5	-4.15	0	-7.26	-9.5
			6	-4.14	0	-7.11	-9.38
			7	-4.16	0	-7	-9.24
			8	-4.18	0	-7.17	-9.37
			9	-4.15	0	-7.17	-9.36
			10	-4.18	0	-7.02	-9.5
			11	-4.19	0	-7.13	-9.28
			12	-4.19	0	-7.13	-9.31
			13	-4.23	0	-7.08	-9.25
			14	-4.2	0	-7.23	-9.26
			15	-4.19	0	-6.84	-9.41
			16	-4.19	0	-7.07	-9.31
			17	-4.21	0	-7.05	-9.38
			18	-4.18	0	-7.02	-9.37
			19	-4.17	0	-7.07	-9.47
			20	-4.17	0	-7.08	-9.42
			21	-4.18	0	-7.14	-9.51
			22	-4.18	0	-7.12	-9.28
			23	-4.19	0	-7.27	-9.47
			24	-4.19	0	-7.14	-9.55
			25	-4.2	0	-7.19	-9.44
			26	-4.22	0	-7.21	-9.35
			27	-4.22	0	-7.07	-9.22
			28	-4.21	0	-7.29	-9.52
			29	-4.2	0	-7.16	-9.5
			30	-4.2	0	-7.22	-9.58
			31	-4.18	0	-6.95	-9.31
			32	-4.19	0	-6.96	-9.41
			33	-4.19	0	-7.03	-9.36
			34	-4.18	0	-7.11	-9.51
			35	-4.18	0	-7.04	-9.43
			36	-4.19	0	-7.02	-9.51
			37	-4.19	0	-6.9	-9.35
			38	-4.2	0	-7.16	-9.27
			39	-4.21	0	-7	-9.32
			40	-4.21	0	-7.16	-9.43
			41	-4.22	0	-6.97	-9.47
			42	-4.25	0	-7.13	-9.29
			43	-4.21	0	-7.07	-9.54
			44	-4.2	0	-7.05	-9.48
			45	-4.21	0	-7.11	-9.45
			46	-4.23	0	-7.15	-9.62
			47	-4.2	0	-7.11	-9.38
			48	-4.22	0	-7.12	-9.36
			49	-4.2	0	-7.02	-9.53
			50	-4.19	0	-6.9	-9.49
			51	-4.2	0	-6.61	-9.39
			52	-4.19	0	-6.79	-9.36
			53	-4.22	0	-6.82	-9.33
			54	-4.22	0	-6.85	-9.49
			55	-4.22	0	-6.84	-9.2
			56	-4.24	0	-7.01	-9.32
			57	-4.22	0	-6.89	-9.41
			58	-4.23	0	-7.08	-9.53
			59	-4.23	0	-7	-9.36
			60	-4.12	0	-7.03	-9.16
			61	-4	0	-7.15	-9.53
			62	-3.95	0	-7.02	-9.32
			63	-3.91	0	-7.14	-9.42
			64	-3.97	0	-6.9	-9.61
			65	-4.28	0	-6.98	-9.56
			66	-4.28	0	-6.84	-9.43
			67	-4.29	0	-7.08	-9.31
			68	-4.31	0	-7.07	-9.32
			69	-4.34	0	-6.94	-9.23
			70	-4.34	0	-7.03	-9.38
			71	-4.14	0	-6.96	-9.33
			72	-4.22	0	-6.99	-9.44
			73	-4.38	0	-7.03	-9.46
			74	-4.43	0	-7.06	-9.3
			75	-4.39	0	-7.17	-9.27
			76	-4.57	0	-7.01	-8.97
			77	-4.44	0	-7.07	-9.2
			78	-4.29	0	-6.95	-9.04
			79	-4.11	0	-7.29	-8.74
			80	-4.1	0	-6.94	-9.56
			81	-4	0	-6.98	-9.7
			82	-3.92	0	-7.02	-9.81
			83	-3.88	0	-6.94	-9.55
			84	-3.82	0	-7.03	-9.79
			85	-3.78	0	-6.98	-9.88
			86	-3.76	0	-6.91	-9.88
			87	-3.74	0	-6.82	-9.86
			88	-3.71	0	-6.81	-9.98
			89	-3.67	0	-6.96	-10.02
			90	-3.65	0	-6.94	-10
			91	-3.65	0	-6.93	-10.07
			92	-3.63	0	-7	-10.21
			93	-3.6	0	-6.86	-10.09
			94	-3.59	0	-7.02	-10.08
			95	-3.58	0	-6.95	-10.09
			96	-3.59	0	-6.94	-10
			97	-3.58	0	-6.93	-10.04
			98	-3.57	0	-6.8	-9.98
			99	-3.55	0	-6.74	-10.15
			100	-3.56	0	-6.79	-10.26
			101	-3.57	0	-6.58	-10.14
			102	-3.55	0	-6.64	-10.13
			103	-3.54	0	-6.87	-10.18
			104	-3.53	0	-6.84	-9.96
			105	-3.55	0	-6.9	-10.03
			106	-3.53	0	-7.05	-10.1
			107	-3.53	0	-6.92	-10.1
			108	-3.51	0	-6.94	-10.22
			109	-3.51	0	-6.86	-10.09
			110	-3.53	0	-7.1	-9.93
			111	-3.52	0	-7.09	-10.12
			112	-3.52	0	-7.07	-10.16
			113	-3.53	0	-7.17	-10.22
			114	-3.52	0	-7.03	-10.2
			115	-3.52	0	-7.09	-10.1
			116	-3.52	0	-7.12	-10.04
			117	-3.52	0	-7.09	-10.2
			118	-3.52	0	-7.09	-10.17
			119	-3.53	0	-7.02	-10.15
			120	-3.53	0	-7.09	-10.15
			121	-3.54	0	-7.05	-10.11
			122	-3.54	0	-7.15	-10.13
			123	-3.53	0	-7	-10.16
			124	-3.52	0	-7.04	-10.04
			125	-3.54	0	-7.08	-10.11
			126	-3.55	0	-7.09	-10.17
			127	-3.53	0	-7.15	-10.19
			128	-3.55	0	-7.16	-9.97
			129	-3.55	0	-7.21	-10.02
			130	-3.53	0	-7.28	-10.05
			131	-3.54	0	-7.31	-10.11
			132	-3.55	0	-7.11	-9.92
			133	-3.55	0	-7.13	-10.31
			134	-3.54	0	-7.12	-10.25
			135	-3.53	0	-7	-10.18
			136	-3.55	0	-7.12	-10.05
			137	-3.55	0	-6.91	-10.16
			138	-3.57	0	-6.84	-9.96
			139	-3.57	0	-6.92	-10.11
			140	-3.57	0	-7.05	-10
			141	-3.56	0	-7	-9.87
			142	-3.57	0	-7.05	-10.18
			143	-3.56	0	-7.04	-10.06
			144	-3.55	0	-7.03	-10.14
			145	-3.57	0	-7.07	-9.94
			146	-3.57	0	-7.05	-10.03
			147	-3.55	0	-7.18	-10
			148	-3.57	0	-7.12	-10.06
			149	-3.55	0	-7.09	-10.25
			150	-3.56	0	-7.13	-10.17
			151	-3.55	0	-7.25	-10.05
			152	-3.56	0	-7.07	-10.08
			153	-3.57	0	-7.17	-10.2
			154	-3.56	0	-7.14	-10.08
			155	-3.57	0	-6.99	-10.06
			156	-3.58	0	-6.86	-10.21
			157	-3.58	0	-6.91	-10.17
			158	-3.57	0	-7.04	-10.23
			159	-3.58	0	-7.06	-10.11
			160	-3.57	0	-6.95	-10.05
			161	-3.58	0	-6.99	-10
			162	-3.56	0	-6.87	-10.16
			163	-3.58	0	-6.95	-10.1
			164	-3.58	0	-7.04	-10.26
			165	-3.56	0	-7.2	-9.95
			166	-3.58	0	-7.22	-10.08
			167	-3.59	0	-7.06	-10.04
			168	-3.6	0	-7.22	-9.98
			169	-3.59	0	-7.28	-9.81
			170	-3.58	0	-7.14	-10
			171	-3.58	0	-7.17	-10.08
			172	-3.56	0	-7.04	-10.03
			173	-3.57	0	-7.08	-9.81
			174	-3.59	0	-7.15	-9.74
			175	-3.58	0	-7.14	-9.96
			176	-3.59	0	-7.03	-9.75
			177	-3.59	0	-7	-10.08
			178	-3.59	0	-7.04	-9.92
			179	-3.6	0	-7.05	-9.94
			180	-3.6	0	-7.27	-9.85
			181	-3.61	0	-7.18	-9.91
			182	-3.62	0	-7.2	-9.84
			183	-3.61	0	-7.15	-9.95
			184	-3.61	0	-7.02	-9.75
			185	-3.62	0	-7.07	-9.81
			186	-3.61	0	-7	-9.82
			187	-3.6	0	-6.97	-9.75
			188	-3.6	0	-6.96	-9.83
			189	-3.61	0	-6.78	-9.88
			190	-3.61	0	-6.92	-9.9
			191	-3.63	0	-6.9	-9.93
			192	-3.59	0	-6.86	-9.89
			193	-3.61	0	-6.86	-9.92
			194	-3.62	0	-6.89	-9.88
			195	-3.63	0	-6.95	-9.78
			196	-3.62	0	-6.8	-9.79
			197	-3.63	0	-7.01	-9.88
			198	-3.62	0	-6.86	-9.78
			199	-3.63	0	-6.87	-9.73
			200	-3.63	0	-6.97	-9.83
			201	-3.62	0	-6.87	-9.73
			202	-3.61	0	-7	-9.86
			203	-3.6	0	-7.08	-9.8
			204	-3.62	0	-7.33	-9.61
			205	-3.61	0	-7.43	-9.68
			206	-3.61	0	-7.46	-9.83
			207	-3.62	0	-7.25	-9.68
			208	-3.61	0	-7.39	-9.77
			209	-3.64	0	-7.45	-9.85
			210	-3.64	0	-7.31	-9.74
			211	-3.63	0	-7.47	-9.72
			212	-3.62	0	-7.6	-9.83
			213	-3.62	0	-7.52	-9.77
			214	-3.63	0	-7.38	-9.9
			215	-3.63	0	-7.48	-9.84
			216	-3.62	0	-7.42	-9.82
			217	-3.63	0	-7.54	-9.83
			218	-3.63	0	-7.52	-9.69
			219	-3.64	0	-7.51	-9.87
			220	-3.62	0	-7.62	-9.75
			221	-3.65	0	-7.44	-9.62
			222	-3.64	0	-7.5	-9.76
			223	-3.64	0	-7.29	-9.7
			224	-3.64	0	-7.51	-9.68
			225	-3.64	0	-7.49	-9.72
			226	-3.64	0	-7.35	-9.78
			227	-3.65	0	-7.37	-9.63
			228	-3.64	0	-7.47	-9.72
			229	-3.65	0	-7.44	-9.8
			230	-3.63	0	-7.26	-9.7
			231	-3.63	0	-7.35	-9.84
			232	-3.65	0	-7.33	-9.8
			233	-3.64	0	-7.33	-9.75
			234	-3.63	0	-7.25	-9.65
			235	-3.64	0	-7.36	-9.73
			236	-3.64	0	-7.29	-9.77
			237	-3.66	0	-7.32	-9.84
			238	-3.65	0	-7.38	-9.77
			239	-3.63	0	-7.44	-9.82
			240	-3.64	0	-7.44	-9.79
			241	-3.63	0	-7.39	-9.54
			242	-3.62	0	-7.5	-9.77
			243	-3.64	0	-7.58	-9.75
			244	-3.63	0	-7.45	-9.74
			245	-3.62	0	-7.39	-9.66
			246	-3.59	0	-7.54	-9.78
			247	-3.62	0	-7.64	-9.8
			248	-3.61	0	-7.52	-9.7
			249	-3.62	0	-7.52	-9.78
			250	-3.62	0	-7.32	-9.78
			251	-3.64	0	-7.51	-9.88
			252	-3.6	0	-7.6	-9.82
			253	-3.65	0	-7.53	-9.86
			254	-3.61	0	-7.49	-9.9
			255	-3.6	0	-7.51	-9.85
			256	-3.63	0	-7.39	-9.55
			257	-3.61	0	-7.65	-9.65
			258	-3.6	0	-7.55	-9.87
			259	-3.59	0	-7.55	-9.73
			260	-3.58	0	-7.49	-9.65
			261	-3.6	0	-7.64	-9.63
			262	-3.6	0	-7.58	-9.92
			263	-3.6	0	-7.62	-9.77
			264	-3.6	0	-7.64	-9.8
			265	-3.61	0	-7.66	-9.8
			266	-3.63	0	-7.59	-9.85
			267	-3.61	0	-7.6	-9.77
			268	-3.6	0	-7.62	-9.82
			269	-3.61	0	-7.75	-9.66
			270	-3.62	0	-7.65	-9.9
			271	-3.62	0	-7.65	-9.76
			272	-3.62	0	-7.68	-9.81
			273	-3.61	0	-7.68	-9.86
			274	-3.61	0	-7.57	-9.9
			275	-3.6	0	-7.67	-9.78
			276	-3.61	0	-7.73	-9.78
			277	-3.59	0	-7.58	-9.86
			278	-3.6	0	-7.53	-9.82
			279	-3.62	0	-7.48	-9.65
			280	-3.62	0	-7.48	-9.72
			281	-3.61	0	-7.56	-9.79
			282	-3.62	0	-7.54	-9.82
			283	-3.61	0	-7.53	-9.88
			284	-3.61	0	-7.57	-9.75
			285	-3.61	0	-7.51	-9.66
			286	-3.61	0	-7.45	-9.78
			287	-3.6	0	-7.57	-9.86
			288	-3.6	0	-7.49	-9.87
			289	-3.61	0	-7.36	-9.88
			290	-3.61	0	-7.33	-9.75
			291	-3.61	0	-7.17	-9.72
			292	-3.6	0	-7.19	-9.87
			293	-3.62	0	-7.1	-9.85
			294	-3.61	0	-6.92	-9.98
			295	-3.6	0	-7.05	-9.88
			296	-3.61	0	-7.04	-9.92
			297	-3.6	0	-7.01	-9.87
			298	-3.6	0	-6.87	-9.75
			299	-3.61	0	-6.91	-9.98
			300	-3.61	0	-7.05	-9.8
			301	-3.62	0	-7.21	-9.69
			302	-3.59	0	-6.98	-9.9
			303	-3.59	0	-6.96	-10.01
			304	-3.59	0	-6.97	-10
			305	-3.59	0	-6.89	-9.87
			306	-3.61	0	-6.96	-10.08
			307	-3.6	0	-6.92	-9.91
			308	-3.6	0	-6.82	-9.78
			309	-3.61	0	-6.96	-9.76
			310	-3.59	0	-6.81	-9.75
			311	-3.58	0	-6.76	-9.72
			312	-3.6	0	-6.77	-9.88
			313	-3.6	0	-6.93	-9.78
			314	-3.58	0	-6.84	-9.87
			315	-3.6	0	-6.95	-9.93
			316	-3.6	0	-7.06	-9.74
			317	-3.59	0	-6.98	-9.73
			318	-3.58	0	-7	-9.93
			319	-3.59	0	-7.1	-9.86
			320	-3.6	0	-6.84	-9.82
			321	-3.61	0	-7.04	-9.91
			322	-3.61	0	-6.88	-9.78
			323	-3.61	0	-7.04	-9.78
			324	-3.6	0	-6.86	-9.91
			325	-3.57	0	-6.85	-9.79
			326	-3.57	0	-6.9	-9.79
			327	-3.59	0	-7.03	-9.73
			328	-3.58	0	-7.02	-9.8
			329	-3.59	0	-6.89	-9.73
			330	-3.59	0	-7	-10
			331	-3.59	0	-6.85	-9.82
			332	-3.58	0	-7.04	-9.74
			333	-3.58	0	-7.18	-9.85
			334	-3.57	0	-7.05	-9.95
			335	-3.6	0	-7	-9.62
			336	-3.57	0	-7.05	-9.84
			337	-3.6	0	-7	-9.87
			338	-3.58	0	-6.9	-9.89
			339	-3.57	0	-6.81	-9.87
			340	-3.58	0	-6.84	-9.96
			341	-3.58	0	-6.92	-9.97
			342	-3.59	0	-7.03	-9.88
			343	-3.57	0	-7.02	-10.02
			344	-3.58	0	-7.11	-10.03
			345	-3.58	0	-7.04	-9.77
			346	-3.59	0	-6.96	-9.8
			347	-3.56	0	-7.02	-9.88
			348	-3.57	0	-7.05	-10.03
			349	-3.59	0	-6.85	-9.8
			350	-3.57	0	-6.99	-9.8
			351	-3.57	0	-6.9	-10.03
			352	-3.56	0	-6.77	-9.91
			353	-3.55	0	-6.77	-9.83
			354	-3.55	0	-6.85	-9.88
			355	-3.56	0	-6.79	-9.96
			356	-3.55	0	-6.82	-9.98
			357	-3.55	0	-6.98	-9.94
			358	-3.54	0	-6.92	-9.86
			359	-3.56	0	-6.97	-10.01
			360	-3.55	0	-7.03	-9.98
			361	-3.56	0	-7.01	-9.91
			362	-3.56	0	-6.95	-9.97
			363	-3.57	0	-6.75	-9.85
			364	-3.55	0	-6.96	-9.97
			365	-3.55	0	-6.82	-10.07
			366	-3.53	0	-6.86	-9.93
			367	-3.54	0	-7.08	-9.93
			368	-3.55	0	-6.89	-9.91
			369	-3.52	0	-7.02	-10.03
			370	-3.53	0	-6.97	-9.95
			371	-3.52	0	-6.96	-9.93
			372	-3.55	0	-6.79	-9.9
			373	-3.53	0	-6.81	-10.09
			374	-3.52	0	-6.91	-10.06
			375	-3.52	0	-6.93	-9.91
			376	-3.52	0	-6.88	-9.9
			377	-3.52	0	-6.98	-9.87
			378	-3.52	0	-7	-9.94
			379	-3.51	0	-6.84	-10.17
			380	-3.5	0	-6.85	-9.87
			381	-3.52	0	-6.85	-10.1
			382	-3.5	0	-6.88	-10
			383	-3.5	0	-6.94	-10.09
			384	-3.5	0	-6.82	-9.93
			385	-3.5	0	-6.89	-9.86
			386	-3.51	0	-7.07	-10.03
			387	-3.5	0	-6.99	-9.9
			388	-3.5	0	-6.86	-9.96
			389	-3.5	0	-6.92	-10.01
			390	-3.49	0	-6.95	-10.04
			391	-3.47	0	-6.87	-10.09
			392	-3.48	0	-6.96	-9.9
			393	-3.47	0	-6.99	-10.01
			394	-3.47	0	-6.87	-9.87
			395	-3.47	0	-7.03	-9.98
			396	-3.49	0	-6.99	-10.03
			397	-3.48	0	-6.87	-10.07
			398	-3.48	0	-6.94	-9.83
			399	-3.49	0	-7.03	-9.87
			400	-3.49	0	-6.89	-10.01
			401	-3.48	0	-7.07	-10.23
			402	-3.47	0	-6.97	-9.92
			403	-3.47	0	-7.03	-9.87
			404	-3.48	0	-6.9	-9.94
			405	-3.48	0	-6.95	-9.92
			406	-3.47	0	-7.06	-10.03
			407	-3.46	0	-6.99	-9.92
			408	-3.46	0	-6.81	-10.08
			409	-3.47	0	-6.89	-10.03
			410	-3.46	0	-6.94	-9.82
			411	-3.46	0	-7.02	-9.96
			412	-3.47	0	-7.06	-10.08
			413	-3.47	0	-7.1	-10.01
			414	-3.46	0	-6.97	-9.91
			415	-3.46	0	-6.91	-10.17
			416	-3.47	0	-6.92	-9.92
			417	-3.47	0	-6.99	-10.01
			418	-3.46	0	-7.07	-10.01
			419	-3.46	0	-6.97	-9.97
			420	-3.46	0	-6.96	-10.06
			421	-3.47	0	-7.04	-9.92
			422	-3.46	0	-6.88	-10.05
			423	-3.45	0	-6.86	-9.93
			424	-3.45	0	-6.89	-10.03
			425	-3.46	0	-7.02	-9.98
			426	-3.47	0	-6.86	-10.03
			427	-3.45	0	-6.81	-9.86
			428	-3.45	0	-6.93	-9.91
			429	-3.45	0	-6.98	-10.14
			430	-3.46	0	-6.88	-9.92
			431	-3.45	0	-6.95	-9.81
			432	-3.43	0	-7.07	-9.99
			433	-3.45	0	-6.97	-10.04
			434	-3.43	0	-6.98	-9.8
			435	-3.43	0	-6.98	-9.83
			436	-3.41	0	-7.15	-9.92
			437	-3.42	0	-6.87	-9.72
			438	-3.43	0	-7.07	-10.03
			439	-3.42	0	-6.9	-10
			440	-3.44	0	-6.91	-10.03
			441	-3.45	0	-6.96	-9.88
			442	-3.44	0	-6.79	-9.78
			443	-3.43	0	-6.92	-9.93
			444	-3.43	0	-6.91	-9.92
			445	-3.42	0	-7.01	-9.95
			446	-3.42	0	-7	-9.99
			447	-3.43	0	-7.01	-9.99
			448	-3.43	0	-7.16	-9.76
			449	-3.43	0	-6.99	-9.75
			450	-3.43	0	-6.97	-10.17
			451	-3.41	0	-6.98	-9.96
			452	-3.44	0	-7.12	-10
			453	-3.41	0	-7.09	-10.09
			454	-3.42	0	-7.11	-10.11
			455	-3.43	0	-7.02	-9.95
			456	-3.41	0	-6.86	-10
			457	-3.41	0	-7	-9.89
			458	-3.41	0	-7.04	-10.07
			459	-3.41	0	-6.97	-9.79
			460	-3.42	0	-7.06	-10.04
			461	-3.43	0	-7.1	-9.9
			462	-3.41	0	-7.04	-9.92
			463	-3.42	0	-7.03	-9.95
			464	-3.42	0	-6.88	-9.99
			465	-3.43	0	-7.25	-9.98
			466	-3.41	0	-7.11	-10.06
			467	-3.44	0	-7.11	-9.94
			468	-3.42	0	-6.98	-9.98
			469	-3.41	0	-7.04	-10.06
			470	-3.43	0	-6.94	-9.99
			471	-3.4	0	-7.07	-9.95
			472	-3.4	0	-6.96	-9.92
			473	-3.4	0	-7	-9.96
			474	-3.4	0	-6.98	-9.9
			475	-3.39	0	-6.94	-9.58
			476	-3.38	0	-7.22	-9.53
			477	-3.39	0	-7.08	-9.49
			478	-3.41	0	-7.06	-9.7
			479	-3.41	0	-7.06	-10.1
			480	-3.43	0	-7.05	-10.23
			481	-3.41	0	-7.23	-10
			482	-3.4	0	-7.09	-10.17
			483	-3.4	0	-7.2	-10.04
			484	-3.4	0	-6.99	-10.17
			485	-3.41	0	-7.14	-10.14
			486	-3.39	0	-6.98	-10.16
			487	-3.38	0	-7.14	-9.83
			488	-3.38	0	-7.04	-9.89
			489	-3.38	0	-7.14	-9.69
			490	-3.38	0	-7.19	-9.74
			491	-3.37	0	-7.18	-10.11
			492	-3.36	0	-7.13	-10.86
			493	-3.38	-9.48	-7.27	-10.84
			494	-3.38	-85.28	-7.17	-11.59
			495	-3.39	-165.49	-7.26	-9.03
			496	-3.4	-234.07	-7.29	-11.99
			497	-3.4	-287.47	-7.47	-16.91
			498	-3.39	-328.82	-7.3	-31.56
			499	-3.38	-359.81	-7.32	-48.44
			500	-3.39	-383.27	-7.2	-72.88
			501	-3.38	-401.73	-7.34	-94.73
			502	-3.37	-416.76	-7.19	-105.02
			503	-3.35	-429.15	-6.89	-120.42
			504	-3.36	-439.84	-7.02	-133.4
			505	-3.36	-448.55	-6.85	-152.65
			506	-3.35	-456.91	-7.02	-163.1
			507	-3.36	-463.17	-6.94	-170.8
			508	-3.35	-469.95	-6.94	-180.09
			509	-3.36	-475.51	-7.21	-190.58
			510	-3.36	-481.25	-7.64	-201.21
			511	-3.37	-486.67	-7.48	-212.03
			512	-3.36	-492.05	-7.63	-222.05
			513	-3.36	-496.77	-7.52	-230.63
			514	-3.35	-501.57	-7.64	-240.76
			515	-3.35	-504.99	-7.62	-249.38
			516	-3.36	-508.41	-7.55	-258.1
			517	-3.34	-511.57	-7.53	-266.04
			518	-3.35	-513.42	-7.61	-273.1
			519	-3.34	-516.02	-7.51	-279.39
			520	-3.32	-518.15	-7.17	-282.25
			521	-3.33	-519.91	-6.69	-285.87
			522	-3.31	-521.34	-5.96	-288.72
			523	-3.32	-522.52	-8.1	-292.12
			524	-3.31	-523.78	-8.2	-294
			525	-3.32	-523.13	-8.11	-298.03
			526	-3.32	-521.01	-38.71	-301.57
			527	-3.32	-521.58	-91.81	-303.35
			528	-3.33	-522.48	-136.74	-306.16
			529	-3.32	-522.85	-172.6	-307.37
			530	-3.33	-523.76	-203.17	-310.88
			531	-3.31	-524.21	-230.52	-313.68
			532	-3.29	-524.25	-256.3	-315.57
			533	-3.29	-524.79	-281.14	-316.83
			534	-3.31	-525.11	-303.87	-318.08
			535	-3.29	-525.23	-325.7	-318.84
			536	-3.27	-525.65	-347.68	-319.92
			537	-3.28	-526.07	-369.69	-321.06
			538	-3.28	-526.3	-390.03	-321.56
			539	-3.27	-526.47	-408.14	-322
			540	-3.29	-527.39	-423.68	-322.71
			541	-3.3	-528.01	-437.23	-323.67
			542	-3.3	-528.47	-448.34	-324.46
			543	-3.29	-528.74	-457.73	-324.23
			544	-3.28	-529.78	-465.67	-325.33
			545	-3.29	-530.9	-472.14	-325.49
			546	-3.29	-531.67	-477.53	-325.67
			547	-3.29	-532.29	-481.91	-325.62
			548	-3.27	-533.37	-485.57	-327.14
			549	-3.27	-534.23	-489.52	-327.73
			550	-3.27	-534.61	-492.32	-328.41
			551	-3.26	-535.37	-494.88	-328.25
			552	-3.26	-536.19	-497.2	-328.54
			553	-3.27	-536.89	-499.2	-328.98
			554	-3.25	-537.18	-501.34	-328.85
			555	-3.24	-537.84	-503.18	-329.44
			556	-3.25	-537.75	-505.05	-329.72
			557	-3.24	-537.99	-506.43	-330.18
			558	-3.26	-538.47	-508.24	-330.68
			559	-3.24	-538.79	-509.67	-330.65
			560	-3.25	-538.74	-510.79	-331.19
			561	-3.25	-538.82	-512.27	-331.28
			562	-3.27	-538.8	-513.95	-331.13
			563	-3.25	-539.15	-514.92	-331.66
			564	-3.26	-539.06	-515.94	-330.68
			565	-3.25	-539.02	-516.81	-330.61
			566	-3.24	-538.85	-517.63	-331.46
			567	-3.23	-538.86	-518.67	-331.93
			568	-3.23	-539.14	-519.05	-332.43
			569	-3.22	-538.82	-520.31	-333.34
			570	-3.23	-538.68	-521.58	-334
			571	-3.22	-538.76	-522.91	-334.85
			572	-3.22	-539.6	-523.94	-334.69
			573	-3.22	-539.1	-524.92	-334.93
			574	-3.2	-539.62	-525.87	-336.23
			575	-3.21	-539.9	-526.73	-336.57
			576	-3.22	-539.97	-527.33	-336.88
			577	-3.23	-540.47	-528.51	-337.23
			578	-3.2	-541.08	-529.18	-337.83
			579	-3.22	-543.54	-529.82	-338.33
			580	-3.2	-542.35	-530.51	-338.44
			581	-3.2	-543.9	-530.85	-338.19
			582	-3.2	-549.23	-531.67	-338.61
			583	-3.19	-540.97	-531.97	-338.73
			584	-3.19	-539.99	-532.1	-338.15
			585	-3.17	-543.59	-532.61	-337.02
			586	-3.18	-544.41	-532.84	-337.1
			587	-3.2	-544.04	-533.25	-336.99
			588	-3.16	-543.07	-533.66	-337.3
			589	-3.17	-542.05	-533.99	-338.07
			590	-3.18	-542.25	-534.49	-339.25
			591	-3.17	-542.84	-535.02	-340.14
			592	-3.18	-542.78	-535.31	-340.33
			593	-3.17	-542.94	-535.61	-340.7
			594	-3.17	-543.06	-536.29	-340.69
			595	-3.15	-543.09	-536.81	-341.78
			596	-3.17	-543.77	-537.1	-343.18
			597	-3.13	-543.91	-537.49	-342.68
			598	-3.14	-544	-538.12	-344.04
			599	-3.15	-544.35	-538.35	-344.3
			600	-3.13	-544.76	-538.56	-344.79
			601	-3.13	-545.07	-539.13	-344.66
			602	-3.11	-545.34	-539.12	-343.91
			603	-3.12	-545.67	-539.69	-344.3
			604	-3.14	-545.84	-539.99	-344.02
			605	-3.13	-545.87	-540.09	-343.47
			606	-3.14	-546.1	-540.56	-342.25
			607	-3.14	-545.99	-540.68	-341.86
			608	-3.14	-546.49	-541.24	-340.96
			609	-3.13	-546.71	-541.15	-340.63
			610	-3.12	-546.65	-541.7	-342.4
			611	-3.1	-547.04	-541.85	-344.41
			612	-3.1	-547.27	-542	-344.46
			613	-3.08	-547.57	-542.53	-345.26
			614	-3.08	-547.8	-542.84	-346.32
			615	-3.08	-547.95	-543.02	-347.84
			616	-3.07	-548.22	-543.62	-348.33
			617	-3.07	-548.24	-543.7	-348.95
			618	-3.07	-548.67	-544.17	-348.95
			619	-3.05	-548.89	-544.34	-348.64
			620	-3.06	-549.27	-544.43	-349.36
			621	-3.07	-549.72	-544.82	-348.68
			622	-3.08	-549.89	-545.11	-346.61
			623	-3.07	-550.12	-545.6	-348.12
			624	-3.06	-550.38	-545.69	-346.68
			625	-3.05	-550.44	-545.9	-343.66
			626	-3.05	-550.52	-546.13	-345.17
			627	-3.05	-550.78	-546.17	-346.66
			628	-3.04	-551.01	-546.55	-347.77
			629	-3.04	-551.3	-546.89	-348.77
			630	-3.02	-551.1	-546.95	-349.22
			631	-3.02	-551.39	-547.14	-348.99
			632	-2.99	-551.77	-547.44	-349.89
			633	-2.98	-551.67	-547.49	-350.12
			634	-2.98	-552.02	-547.81	-351.88
			635	-2.98	-552.03	-548.31	-352.21
			636	-2.96	-552.25	-548.39	-352.84
			637	-2.97	-552.73	-548.7	-351.99
			638	-2.96	-552.76	-548.69	-351.95
			639	-2.96	-552.85	-549.21	-352.05
			640	-2.97	-553.52	-549.32	-350.87
			641	-2.97	-553.64	-549.39	-349.96
			642	-2.97	-553.94	-549.49	-349.19
			643	-2.95	-554.03	-550.03	-348.76
			644	-2.93	-554.26	-549.96	-347.83
			645	-2.9	-554.45	-550.23	-348.82
			646	-2.89	-554.62	-550.53	-350.41
			647	-2.88	-554.62	-550.82	-351.77
			648	-2.86	-554.95	-550.96	-352.88
			649	-2.83	-555.13	-551.3	-352.85
			650	-2.79	-555.28	-551.48	-353.54
			651	-2.77	-555.26	-551.68	-353.83
			652	-2.74	-555.65	-551.76	-354.62
			653	-2.7	-555.86	-552.37	-354.81
			654	-2.7	-555.69	-552.48	-354.87
			655	-2.66	-556.05	-552.71	-355.17
			656	-2.62	-556.19	-552.66	-355.29
			657	-2.58	-556.28	-552.95	-355.37
			658	-2.51	-556.6	-553.41	-355.51
			659	-2.32	-556.75	-553.46	-354.9
			660	-1.97	-556.83	-553.72	-351.68
			661	-2.1	-557.08	-553.59	-350.83
			662	-2.16	-557.23	-554.1	-350.26
			663	-3.11	-557.33	-554.15	-350.39
			664	-3.14	-557.92	-554.38	-350.92
			665	-3.13	-558.11	-554.51	-352.13
			666	-3.09	-558.04	-554.8	-352.56
			667	-3.08	-558.19	-554.94	-352.25
			668	-3.18	-558.48	-555.38	-352.83
			669	-3.17	-558.75	-555.4	-354.82
			670	-3.23	-558.68	-555.86	-355.81
			671	-3.24	-558.81	-555.8	-355.31
			672	-3.29	-559.1	-556.26	-356.42
			673	-3.34	-559.33	-556.37	-355.96
			674	-3.28	-559.3	-556.44	-354.72
			675	-3.25	-559.45	-556.51	-355.91
			676	-3.28	-559.54	-556.8	-355.26
			677	-3.29	-559.51	-556.9	-354
			678	-3.28	-559.9	-557.25	-354.18
			679	-3.29	-560	-557.39	-353.98
			680	-3.3	-560.09	-557.68	-353.28
			681	-3.29	-560.31	-557.73	-353.3
			682	-3.29	-560.57	-557.97	-354.19
			683	-3.28	-560.76	-558.41	-355.8
			684	-3.3	-561.03	-558.57	-356.04
			685	-3.31	-561.31	-558.67	-355.26
			686	-3.3	-561.45	-559.04	-355.58
			687	-3.31	-561.31	-558.87	-355.98
			688	-3.3	-561.5	-559.1	-357.32
			689	-3.3	-561.52	-559.54	-357.54
			690	-3.27	-561.83	-559.59	-357.19
			691	-3.26	-561.81	-559.89	-358.39
			692	-3.26	-561.9	-560.02	-359.08
			693	-3.28	-562.08	-560.05	-358.74
			694	-3.26	-562.17	-560.38	-358.38
			695	-3.27	-562.23	-560.83	-358.83
			696	-3.27	-562.43	-560.88	-358.68
			697	-3.28	-562.57	-561.17	-358.27
			698	-3.28	-562.87	-561.23	-358.11
			699	-3.27	-562.96	-561.85	-357.91
			700	-3.28	-563.2	-561.74	-357.62
			701	-3.28	-563.3	-562.01	-357.17
			702	-3.29	-563.33	-562.13	-357.94
			703	-3.3	-563.38	-562.56	-358.46
			704	-3.32	-563.47	-562.66	-359.22
			705	-3.3	-563.79	-562.77	-359.83
			706	-3.26	-563.84	-563.09	-359.51
			707	-3.24	-564.25	-563.1	-360.42
			708	-3.23	-564.37	-563.49	-360.71
			709	-3.22	-564.52	-564.01	-360.83
			710	-3.22	-564.65	-563.77	-361.61
			711	-3.21	-564.7	-564.16	-361.66
			712	-3.19	-564.99	-564.06	-362.17
			713	-3.18	-564.81	-564.56	-362.38
			714	-3.16	-564.76	-564.71	-361.9
			715	-3.14	-565.02	-564.66	-362.35
			716	-3.13	-565.19	-564.99	-361.85
			717	-3.14	-565.38	-565.49	-361.68
			718	-3.12	-565.48	-565.53	-361.51
			719	-3.12	-565.55	-565.59	-361.92
			720	-3.14	-565.85	-566.27	-362.15
			721	-3.12	-565.7	-566.17	-361.45
			722	-3.11	-565.83	-566.4	-361.78
			723	-3.11	-565.9	-566.62	-361.9
			724	-3.12	-566.11	-566.74	-362.57
			725	-3.15	-566.3	-566.95	-363.23
			726	-3.14	-566.71	-567.31	-363.47
			727	-3.13	-566.43	-567.38	-363.92
			728	-3.12	-566.67	-567.22	-364.37
			729	-3.1	-566.81	-567.68	-363.52
			730	-3.11	-567.17	-567.69	-364.06
			731	-3.12	-567.19	-568.02	-365.56
			732	-3.1	-567.32	-568.41	-366.89
			733	-3.11	-567.51	-568.35	-366.05
			734	-3.07	-567.43	-568.48	-366
			735	-3.08	-567.52	-568.64	-365.84
			736	-3.1	-567.67	-568.69	-365.34
			737	-3.06	-567.8	-569.46	-365.61
			738	-3.09	-567.89	-569.47	-365.03
			739	-3.09	-567.83	-569.38	-364.9
			740	-3.1	-567.98	-569.56	-364.76
			741	-3.07	-568.04	-569.6	-364.94
			742	-3.1	-568.31	-569.88	-365.3
			743	-3.1	-568.18	-570.14	-365.69
			744	-3.11	-568.3	-570.17	-365.7
			745	-3.11	-568.4	-570.2	-366.2
			746	-3.08	-568.7	-570.56	-366.24
			747	-3.11	-568.59	-570.66	-366.44
			748	-3.13	-568.94	-570.83	-366.74
			749	-3.11	-568.97	-570.97	-367.2
			750	-3.08	-569.07	-571.35	-368.58
			751	-3.08	-569.32	-571.5	-368.6
			752	-3.09	-569.68	-571.61	-368.46
			753	-3.09	-569.39	-571.7	-369.24
			754	-3.08	-569.55	-571.73	-370.07
			755	-3.08	-569.82	-572.35	-369.67
			756	-3.06	-569.98	-572.33	-369.09
			757	-3.07	-569.82	-572.57	-369.67
			758	-3.05	-570.06	-572.61	-369.34
			759	-3.05	-570.22	-572.78	-369.02
			760	-3.07	-570.37	-572.95	-368.96
			761	-3.07	-570.27	-573.31	-369.15
			762	-3.06	-570.29	-573.28	-368.82
			763	-3.06	-570.35	-573.41	-368.88
			764	-3.06	-570.62	-573.79	-369.18
			765	-3.1	-570.65	-573.91	-370.07
			766	-3.06	-570.81	-574.12	-370.03
			767	-3.08	-571.04	-574.32	-370.67
			768	-3.09	-571.01	-574.35	-370.21
			769	-3.11	-571.16	-574.39	-370.82
			770	-3.09	-571.26	-574.75	-371.85
			771	-3.06	-571.45	-574.87	-371.95
			772	-3.08	-571.6	-575.13	-372.22
			773	-3.05	-571.47	-575.12	-372.29
			774	-3.06	-571.78	-575.45	-373.71
			775	-3.05	-571.51	-575.63	-372.9
			776	-3.05	-571.83	-575.69	-373.74
			777	-3.05	-571.94	-576.21	-373.64
			778	-3.05	-571.75	-575.97	-373.37
			779	-3.04	-572.35	-576.29	-372.82
			780	-3.01	-572.09	-576.55	-372.71
			781	-3.03	-572.11	-576.82	-372.98
			782	-3.04	-572.37	-576.86	-372.63
			783	-3.03	-572.43	-576.81	-372.75
			784	-3.04	-572.49	-577.26	-372.53
			785	-3.07	-572.63	-577.19	-372.86
			786	-3.05	-572.79	-577.52	-373.86
			787	-3.07	-572.87	-577.62	-373.71
			788	-3.06	-573.07	-577.66	-374.27
			789	-3.07	-573.03	-577.86	-374.13
			790	-3.08	-573.13	-578.09	-374.39
			791	-3.06	-573.07	-578.16	-376.47
			792	-3.06	-573.47	-578.46	-376.52
			793	-3.02	-573.48	-578.54	-377.4
			794	-3.04	-573.67	-578.58	-377.68
			795	-3.05	-573.79	-578.82	-377.91
			796	-3.04	-573.58	-579.04	-378.13
			797	-3.02	-573.68	-579.35	-376.86
			798	-3.01	-573.76	-579.36	-376.88
			799	-3.01	-573.84	-579.52	-375.61
			800	-2.99	-574.01	-579.76	-375.83
			801	-3.01	-574.08	-579.71	-376.35
			802	-2.99	-574.24	-579.79	-376.08
			803	-3	-574.15	-580.03	-376.21
			804	-3	-574.27	-580.18	-376.54
			805	-2.97	-574.33	-580.36	-376.51
			806	-2.99	-574.56	-580.59	-377.11
			807	-2.99	-574.6	-579.64	-376.9
			808	-2.99	-574.71	-577.87	-377.2
			809	-2.98	-574.63	-578.1	-377.89
			810	-2.97	-574.87	-578.59	-378.07
			811	-3.02	-574.97	-578.35	-378.26
			812	-2.97	-575.03	-578.85	-378.41
			813	-2.97	-575.16	-578.9	-378.65
			814	-2.95	-575.29	-578.71	-379.29
			815	-2.93	-575.49	-579.08	-379.35
			816	-2.94	-575.47	-579.28	-379.45
			817	-2.94	-575.45	-579.59	-378.98
			818	-2.93	-575.46	-579.75	-379.65
			819	-2.92	-575.62	-579.76	-379.11
			820	-2.92	-575.86	-580.05	-379.11
			821	-2.9	-576.04	-580.1	-379.68
			822	-2.9	-576.03	-579.95	-379.65
			823	-2.9	-575.63	-580.59	-379.59
			824	-2.9	-576.16	-580.61	-379.4
			825	-2.9	-576.06	-581.05	-380.12
			826	-2.9	-575.99	-581.11	-380.32
			827	-2.88	-576.37	-581.14	-380.64
			828	-2.9	-576.45	-581.28	-380.97
			829	-2.93	-576.4	-581.37	-380.73
			830	-2.92	-576.71	-581.27	-381.17
			831	-2.93	-576.63	-581.92	-382.29
			832	-2.9	-576.69	-582.08	-382.41
			833	-2.89	-577.07	-582.05	-382.97
			834	-2.88	-577.02	-582.31	-383.24
			835	-2.87	-577.02	-582.54	-382.77
			836	-2.86	-577.3	-582.81	-383.22
			837	-2.89	-577.4	-583.07	-382.78
			838	-2.88	-577.36	-582.99	-382.5
			839	-2.84	-577.26	-583.19	-382.18
			840	-2.86	-577.58	-583.44	-382.7
			841	-2.84	-577.45	-583.54	-382.41
			842	-2.82	-577.58	-583.67	-382.63
			843	-2.84	-577.66	-584.27	-383.11
			844	-2.84	-577.7	-584.16	-383.94
			845	-2.83	-577.8	-584.22	-383.5
			846	-2.87	-578.06	-584.28	-384.96
			847	-2.87	-578.08	-584.79	-385.54
			848	-2.85	-578.06	-584.66	-385.61
			849	-2.87	-578.36	-584.95	-386.33
			850	-2.88	-578.03	-585.03	-386.05
			851	-2.87	-578.36	-585.32	-385.74
			852	-2.83	-578.2	-585.52	-385.74
			853	-2.83	-578.59	-585.48	-384.57
			854	-2.84	-578.7	-585.51	-384.78
			855	-2.82	-579.15	-586.08	-385
			856	-2.82	-578.86	-586.19	-385.27
			857	-2.81	-578.77	-586.45	-385.37
			858	-2.82	-578.88	-586.36	-385.49
			859	-2.79	-578.85	-586.53	-385.54
			860	-2.8	-578.99	-586.81	-386.05
			861	-2.8	-579.36	-586.66	-386.59
			862	-2.8	-579.66	-586.78	-387.23
			863	-2.75	-579.16	-587.03	-388.04
			864	-2.76	-579.22	-587	-388.47
			865	-2.77	-579.37	-587.28	-387.8
			866	-2.8	-579.45	-587.48	-388.32
			867	-2.77	-579.72	-587.86	-388.09
			868	-2.81	-579.47	-587.99	-387.28
			869	-2.84	-579.65	-587.82	-386.85
			870	-2.83	-579.68	-588.3	-386.83
			871	-2.81	-579.99	-588.18	-387.31
			872	-2.81	-579.93	-588.75	-387.56
			873	-2.79	-580	-588.65	-387.69
			874	-2.79	-579.95	-588.19	-388.09
			875	-2.8	-580.18	-588.77	-388.5
			876	-2.81	-580.21	-588.87	-389.35
			877	-2.78	-580.38	-588.95	-390.36
			878	-2.76	-580.32	-589.36	-390.33
			879	-2.76	-580.47	-589.41	-390.51
			880	-2.77	-580.62	-589.57	-390.72
			881	-2.76	-580.63	-589.72	-390.01
			882	-2.75	-580.83	-589.84	-389.86
			883	-2.76	-580.9	-590.28	-389.35
			884	-2.77	-580.84	-589.97	-389.37
			885	-2.75	-580.85	-590.53	-389.54
			886	-2.73	-580.71	-590.46	-390.1
			887	-2.76	-581.03	-590.52	-390.53
			888	-2.75	-581.17	-590.94	-390.59
			889	-2.75	-581	-590.9	-390.65
			890	-2.75	-581.19	-591.3	-392.49
			891	-2.76	-581.29	-591.46	-392.14
			892	-2.8	-581.49	-591.41	-392.75
			893	-2.75	-581.56	-591.51	-392.81
			894	-2.75	-581.51	-591.72	-392.14
			895	-2.73	-581.52	-591.95	-391.94
			896	-2.72	-581.49	-592.02	-391.83
			897	-2.71	-581.81	-591.89	-391.3
			898	-2.71	-581.71	-592.43	-390.93
			899	-2.69	-581.87	-592.23	-391.58
			900	-2.68	-582.09	-592.43	-391.93
			901	-2.68	-582.11	-592.68	-391.97
			902	-2.67	-582.14	-592.46	-392.83
			903	-2.69	-582.23	-592.87	-393.77
			904	-2.68	-582.26	-593.09	-394.24
			905	-2.71	-581.93	-593.1	-394.67
			906	-2.69	-582.13	-593.35	-394.73
			907	-2.72	-582.3	-593.4	-394.45
			908	-2.68	-582.18	-593.7	-393.58
			909	-2.67	-582.33	-593.59	-392.86
			910	-2.67	-582.64	-593.95	-393.86
			911	-2.66	-582.46	-594.32	-394.36
			912	-2.69	-582.46	-593.89	-394.93
			913	-2.66	-582.39	-594.28	-395.09
			914	-2.66	-582.7	-594.43	-396.11
			915	-2.65	-582.73	-594.55	-396.13
			916	-2.66	-582.89	-594.39	-396
			917	-2.63	-582.92	-594.47	-395.65
			918	-2.66	-582.93	-594.77	-395.73
			919	-2.65	-583.01	-594.65	-394.6
			920	-2.67	-583.2	-595.15	-394.62
			921	-2.67	-583.01	-595.12	-395.17
			922	-2.68	-583.23	-595.36	-396.02
			923	-2.64	-583.05	-595.21	-396.48
			924	-2.66	-583.32	-595.87	-396.46
			925	-2.67	-583.34	-595.62	-397.8
			926	-2.66	-583.31	-595.58	-397.37
			927	-2.61	-583.34	-595.96	-397.62
			928	-2.62	-583.31	-595.96	-397.08
			929	-2.62	-583.54	-596.13	-396.89
			930	-2.61	-583.46	-595.83	-396.33
			931	-2.64	-583.4	-595.86	-396.59
			932	-2.61	-583.46	-596.14	-396.97
			933	-2.62	-583.83	-596.25	-397.53
			934	-2.65	-583.81	-596.42	-397.41
			935	-2.63	-583.86	-596.58	-398.51
			936	-2.64	-583.85	-596.79	-398.94
			937	-2.66	-584	-596.88	-399.06
			938	-2.62	-583.91	-597.15	-399.26
			939	-2.62	-584.05	-597.05	-398.76
			940	-2.62	-584.18	-597.39	-397.46
			941	-2.59	-584.34	-597.45	-397.51
			942	-2.58	-584.28	-597.37	-398.2
			943	-2.58	-584.28	-597.48	-398.29
			944	-2.58	-584.33	-597.7	-399.19
			945	-2.58	-584.26	-597.96	-399.52
			946	-2.56	-584.58	-597.97	-399.86
			947	-2.57	-584.67	-598.22	-400.43
			948	-2.58	-584.57	-598.35	-400.43
			949	-2.61	-584.4	-598.63	-399.48
			950	-2.6	-584.63	-598.33	-399.66
			951	-2.61	-584.51	-598.64	-398.86
			952	-2.58	-584.9	-598.35	-399.26
			953	-2.57	-584.79	-598.69	-400.08
			954	-2.55	-585.06	-599.01	-400.16
			955	-2.55	-585.13	-599.2	-400.81
			956	-2.55	-584.87	-598.96	-400.82
			957	-2.56	-585.19	-599.18	-401.78
			958	-2.55	-585.27	-599.35	-401.92
			959	-2.56	-585.29	-599.43	-401.99
			960	-2.53	-585.56	-599.6	-400.81
			961	-2.55	-585.55	-599.54	-400.82
			962	-2.55	-585.45	-600.11	-400.6
			963	-2.58	-585.43	-599.76	-401
			964	-2.56	-585.33	-600.21	-401.25
			965	-2.58	-585.58	-599.92	-401.26
			966	-2.58	-585.86	-600.06	-402.08
			967	-2.6	-585.67	-600.41	-402.31
			968	-2.55	-585.91	-600.34	-403.38
			969	-2.56	-585.86	-600.45	-402.91
			970	-2.54	-586.01	-600.64	-402.53
			971	-2.54	-585.79	-600.98	-401.96
			972	-2.52	-585.79	-600.94	-401.69
			973	-2.52	-585.83	-601.09	-401.71
			974	-2.55	-585.88	-601.17	-402.08
			975	-2.53	-586.05	-601.25	-402.04
			976	-2.52	-586.06	-601.25	-402.96
			977	-2.56	-586.05	-601.58	-403.9
			978	-2.54	-586.24	-601.86	-403.78
			979	-2.56	-586.17	-601.79	-404.19
			980	-2.6	-586.19	-602.27	-403.53
			981	-2.59	-586.63	-602.12	-403.59
			982	-2.57	-586.47	-601.95	-402.76
			983	-2.54	-586.3	-602.21	-402.79
			984	-2.56	-586.64	-602.54	-403.34
			985	-2.54	-586.72	-602.78	-403.46
			986	-2.54	-586.67	-602.56	-404
			987	-2.55	-586.59	-602.68	-404.13
			988	-2.55	-586.78	-602.8	-404.32
			989	-2.52	-586.67	-603.03	-405.31
			990	-2.52	-586.89	-603.04	-404.87
			991	-2.51	-586.78	-603.54	-405
			992	-2.49	-586.67	-603.18	-405.03
			993	-2.51	-586.79	-603.71	-404.22
			994	-2.5	-586.79	-603.76	-404.72
			995	-2.51	-587.07	-604.03	-404.66
			996	-2.52	-587.11	-603.96	-404.98
			997	-2.54	-587.19	-604.19	-404.79
			998	-2.54	-587.17	-604.21	-405.2
			999	-2.54	-587.08	-604.41	-405.93
			1000	-2.54	-587.29	-604.67	-407.01
			1001	-2.54	-587.45	-604.64	-406.77
			1002	-2.54	-587.21	-604.23	-406.12
			1003	-2.54	-587.43	-604.78	-405.47
			1004	-2.54	-587.43	-604.65	-406.2
			1005	-2.54	-587.71	-605.28	-405.92
			1006	-2.54	-587.57	-604.98	-406.62
			1007	-2.54	-587.69	-605.43	-406.36
			1008	-2.54	-587.68	-605.39	-406.85
			1009	-2.54	-587.66	-605.55	-406.85
			1010	-2.54	-587.73	-605.69	-407.26
			1011	-2.54	-588.13	-605.92	-407.47
			1012	-2.54	-587.71	-605.99	-407.4
			1013	-2.54	-587.94	-605.78	-406.91
			1014	-2.54	-587.83	-605.81	-407.06
			1015	-2.54	-587.93	-606.23	-406.95
			1016	-2.54	-587.73	-606.57	-406.93
			1017	-2.54	-588.19	-606.63	-406.83
			1018	-2.54	-588.36	-606.49	-408.12
			1019	-2.54	-588.24	-606.88	-408.51
			1020	-2.54	-588	-606.99	-408.79
			1021	-0.09	-588.24	-607.01	-408.74
				-0.09	-588.4	-606.99	-409.58
				-0.09	-588.45	-607.34	-408.66
				-0.09	-588.33	-607.45	-408.87
					-588.64	-607.85	-409.16
					-588.62	-607.75	-408.86
					-588.59	-607.68	-408.96
					-588.77	-608.01	-409.36
					-588.83	-608.3	-409.26
					-588.64	-608.27	-409.7
					-588.71	-608.43	-409.87
					-588.76	-608.49	-410.3
					-588.75	-608.61	-410.39
					-588.84	-609.21	-409.81
					-588.8	-608.92	-410
					-588.77	-609.08	-410.42
					-588.94	-609.08	-410.13
					-588.84	-609.19	-410.43
					-589.1	-609.46	-410.52
					-589.22	-609.64	-411.2
					-589.28	-610.08	-412.51
					-589.06	-609.92	-411.76
					-589.31	-610.07	-411.43
					-589.1	-610.16	-411.47
					-589.52	-610.02	-411.37
					-589.25	-610.14	-411.47
					-589.53	-610.46	-411.92
					-589.53	-610.61	-411.85
					-589.59	-610.86	-412.25
					-589.55	-610.6	-412.29
					-589.57	-610.86	-413.48
					-589.69	-611.05	-412.75
					-589.52	-610.91	-413.23
					-589.67	-611.06	-413.93
					-589.69	-611.17	-413.09
					-589.35	-611.1	-412.85
					-589.52	-611.17	-413.5
					-589.79	-611.52	-412.67
					-589.63	-611.51	-412.79
					-589.87	-611.87	-413.33
					-589.72	-611.72	-413.81
					-589.64	-611.96	-414.12
					-590.1	-612.15	-414.39
					-590.37	-612.07	-414.39
					-590.07	-612.41	-415.23
					-590.39	-612.38	-414.18
					-590.46	-612.09	-414.03
					-590.29	-612.47	-413.9
					-590.43	-612.27	-414.71
					-590.51	-612.77	-415.18
					-590.55	-612.79	-415.52
					-590.35	-612.86	-415.24
					-590.43	-612.74	-415.48
					-590.48	-612.97	-416.36
					-590.57	-613.19	-416.13
					-590.4	-613.52	-416.22
					-590.65	-613.43	-415.54
					-590.54	-613.79	-415.16
					-590.75	-613.89	-415.92
					-590.91	-613.77	-416.38
					-590.54	-613.75	-416.11
					-590.71	-614.09	-417.02
					-590.86	-614.23	-416.53
					-590.92	-614.13	-417.81
					-591.02	-614.37	-416.58
					-591.26	-614.54	-417.54
					-591.03	-614.48	-416.74
					-591.21	-614.42	-416.53
					-591.27	-614.81	-416.47
					-591.3	-614.81	-417.75
					-591.27	-615.04	-417.04
					-591.41	-615.02	-417.18
					-591.24	-615.22	-417.48
					-591.32	-615.3	-417.6
					-591.51	-615.28	-418.72
					-591.34	-615.53	-417.64
					-591.42	-615.6	-418.12
					-591.33	-615.75	-416.97
					-591.49	-615.81	-417.24
					-591.65	-615.89	-417.71
					-591.45	-615.8	-417.23
					-591.6	-615.76	-417.87
					-591.65	-616.08	-418.58
					-591.47	-615.86	-419.06
					-591.87	-616.19	-419.67
					-591.82	-616.31	-419.75
					-592.05	-616.72	-420.23
					-592.02	-616.87	-420.33
					-591.86	-616.87	-420.39
					-592.01	-616.69	-420.39
					-592.08	-617.05	-420.23
					-592	-616.95	-420.57
					-591.84	-616.95	-421.33
					-592.13	-617.25	-420.95
					-591.99	-616.94	-420.35
					-592.16	-616.91	-420.82
					-592.19	-617.23	-420.63
					-592.18	-617.48	-421.25
					-592.03	-617.47	-421.72
					-592.06	-617.52	-422.25
					-592.41	-617.78	-422.05
					-592.21	-618.04	-422.07
					-592.36	-618.12	-422
					-592.27	-618.3	-422.28
					-592.4	-618.37	-421.4
					-592.36	-618.3	-421.78
					-592.66	-618.53	-422.68
					-592.82	-618.65	-422.83
					-592.9	-619.04	-422.26
					-592.67	-619.08	-422.65
					-592.66	-619.01	-422.98
					-592.85	-619.27	-422.91
					-592.72	-619.41	-423.21
					-592.7	-619.38	-423.74
					-592.86	-619.39	-423.38
					-592.99	-619.75	-422.84
					-593.05	-619.6	-423.4
					-593.08	-619.71	-423.13
					-592.93	-620.01	-423.52
					-592.98	-620.17	-423.63
					-593.09	-620.07	-424.31
					-593.15	-620.08	-424.14
					-593.01	-620.34	-424.21
					-592.91	-620.53	-424.15
					-593.31	-620.58	-424.65
					-593.35	-620.91	-423.78
					-593.28	-620.87	-424.51
					-593.31	-620.67	-424.4
					-593.6	-620.88	-424.77
					-593.38	-621.12	-425.1
					-593.56	-621.34	-424.88
					-593.4	-621.26	-425.08
					-593.83	-621.26	-425.15
					-593.56	-621.32	-425.84
					-593.61	-621.3	-425.25
					-593.8	-621.6	-425.54
					-593.49	-621.43	-425.77
					-593.65	-621.49	-426.22
					-593.48	-621.73	-426.03
					-593.58	-621.48	-425.69
					-593.67	-622.07	-425.95
					-593.54	-622.04	-426.34
					-593.61	-622.17	-426.17
					-593.54	-622.35	-425.6
					-593.62	-622.03	-426.14
					-593.61	-622.54	-425.8
					-593.58	-622.45	-426.52
					-593.67	-622.51	-426.61
					-593.67	-622.81	-426.6
					-593.49	-623.02	-426.77
					-593.96	-622.87	-427.03
					-593.75	-622.85	-426.49
					-593.86	-623.46	-426.88
					-593.88	-623.61	-427.11
					-593.89	-623.49	-426.88
					-593.98	-623.53	-426.67
					-594.18	-623.59	-427.88
					-593.99	-623.71	-427.29
					-594.05	-623.79	-428.03
					-594.15	-624.08	-428.2
					-594.34	-624.07	-427.56
					-594.28	-624.3	-428.19
					-594.09	-624.39	-428.15
					-594.44	-624.53	-428.17
					-594.24	-624.82	-428.22
					-594.24	-624.44	-428.76
					-594.12	-624.55	-428.95
					-594.48	-624.96	-429.21
					-594.15	-624.84	-428.85
					-594.51	-624.95	-429.1
					-594.35	-625.2	-429.04
					-594.4	-625.14	-429.36
					-594.37	-625.12	-429.16
					-594.81	-625.12	-429.12
					-594.66	-625.36	-429.61
					-594.89	-625.35	-429.28
					-594.74	-625.44	-429.64
					-594.67	-625.46	-429.77
					-594.91	-625.69	-430.5
					-594.67	-625.52	-430.04
					-594.72	-625.54	-430.65
					-594.83	-625.71	-430.28
					-594.83	-625.88	-430.84
					-594.94	-625.88	-430.64
					-594.88	-626.21	-430.47
					-595.09	-626.22	-430.76
					-594.8	-625.87	-431.52
					-594.98	-626.26	-431.14
					-595.05	-626.37	-431.15
					-595.29	-626.45	-431.17
					-595.07	-626.34	-432.21
					-595.27	-626.65	-431.86
					-595.37	-626.82	-431.53
					-595.06	-626.61	-431.98
					-595.14	-626.76	-432.02
					-595.3	-627.23	-431.81
					-595.2	-626.84	-431.96
					-595.32	-627.26	-432.02
					-595.69	-627.37	-432.2
					-595.52	-627.03	-432.05
					-595.5	-627.59	-433.43
					-595.71	-627.34	-433.62
					-595.51	-627.31	-432.54
					-595.52	-627.61	-432.89
					-595.92	-627.46	-432.6
					-595.54	-627.71	-433.25
					-595.71	-627.96	-433.54
					-595.63	-627.8	-433.54
					-595.58	-628.12	-433.42
					-595.84	-628.25	-433.9
					-595.49	-628.01	-434.35
					-595.7	-628.7	-433.71
					-595.77	-628.2	-433.19
					-595.75	-628.52	-433.99
					-595.75	-628.72	-433.84
					-595.93	-628.63	-434.57
					-596.11	-628.64	-434.26
					-595.91	-628.64	-434.83
					-596.05	-628.64	-434.45
					-595.77	-628.91	-435.1
					-596.06	-629.14	-434.52
					-596.3	-629.09	-434.09
					-596.24	-629.15	-436.44
					-596.21	-629.36	-435.31
					-596.34	-629.15	-435.71
					-596.39	-629.54	-435.11
					-596.25	-629.7	-435.91
					-596.37	-629.32	-435.39
					-596.29	-629.74	-435.83
					-596.36	-629.86	-436.14
					-596.24	-629.54	-436.41
					-596.01	-629.86	-436.17
					-595.9	-629.68	-436.92
					-596.54	-629.96	-436.74
					-596.45	-630.25	-436.79
					-596.16	-629.85	-437.27
					-596.21	-630.21	-436.97
					-596.14	-630.42	-436.62
					-596.2	-630.33	-436.75
					-596.4	-630.42	-437.14
					-596.44	-630.87	-437.54
					-596.44	-630.71	-437.14
					-596.34	-630.82	-438.24
					-596.46	-630.84	-437.62
					-596.62	-631.01	-437.79
					-596.57	-631	-438.86
					-596.65	-630.96	-438.45
					-596.37	-630.93	-437.71
					-596.36	-631.06	-437.93
					-596.71	-631.18	-438.57
					-596.23	-631.53	-437.89
					-596.13	-631.42	-438.75
					-596.46	-631.76	-439.19
					-596.73	-631.71	-439.33
					-596.69	-631.66	-439.82
					-596.78	-631.91	-438.39
					-596.67	-631.84	-439.4
					-597.05	-631.95	-439.48
					-596.94	-631.95	-438.82
					-597.13	-632.29	-439.75
					-597.07	-632.45	-439.38
					-597.32	-632.38	-439.12
					-597.42	-632.04	-439.56
					-597.56	-632.43	-440.26
					-597.64	-632.79	-440.42
					-597.59	-632.64	-440.02
					-597.75	-632.89	-440.34
					-597.48	-632.96	-440.19
					-597.48	-633.05	-440.9
					-597.78	-633.13	-441
					-597.89	-633.2	-440.94
					-597.74	-633.07	-441.55
					-597.77	-633.65	-440.95
					-597.68	-633.59	-440.86
					-597.71	-633.57	-441.17
					-597.89	-633.64	-441.21
					-597.98	-633.75	-441.28
					-598.08	-633.78	-441.25
					-597.76	-633.66	-440.83
					-597.94	-633.87	-441.01
					-597.98	-633.92	-441.16
					-597.96	-634.04	-442.93
					-597.87	-633.91	-442.14
					-598.04	-634.49	-446.45
					-598.31	-634.58	-449.47
					-598.44	-634.5	-450.32
					-598.22	-634.67	-451.17
					-598.39	-634.53	-449.97
					-598.2	-634.9	-455.31
					-598.38	-634.69	-453.32
					-598.46	-635.2	-460.06
					-598.36	-634.93	-459.03
					-598.23	-634.76	-457.78
					-598.17	-635.19	-457.01
					-598.45	-635.26	-440.78
					-598.51	-635.35	-432.31
					-598.36	-635.34	-433.47
					-598.44	-635.48	-430.72
					-598.34	-635.83	-433.18
					-598.53	-636.05	-432.87
					-598.55	-636.02	-436.73
					-598.8	-636.01	-441.96
					-598.54	-635.89	-442.57
					-598.73	-636.2	-445.3
					-598.66	-636.29	-447.66
					-598.93	-636.44	-447.74
					-598.84	-636.72	-449.36
					-598.67	-636.55	-449.08
					-598.82	-636.84	-448.84
					-598.99	-636.93	-449.53
					-598.82	-637.23	-450.34
					-598.96	-637.25	-450.11
					-599.11	-637.46	-449.19
					-598.86	-637.38	-450.3
					-599.11	-637.45	-451.96
					-598.89	-637.68	-452.26
					-598.93	-637.63	-452.59
					-599.04	-637.79	-452.4
					-598.95	-637.79	-452.97
					-598.79	-638.23	-452.01
					-598.96	-638.23	-452.78
					-599.3	-638.31	-451
					-599.22	-637.9	-453.9
					-598.9	-638.25	-453.29
					-599.15	-638.49	-453.47
					-599.32	-638.65	-453.99
					-599.45	-638.45	-454.4
					-599.56	-638.62	-453.47
					-599.45	-638.92	-455.05
					-599.14	-639.02	-454.26
					-599.41	-639.23	-453.38
					-599.36	-638.71	-455.78
					-599.48	-639	-456.96
					-599.44	-639.01	-455.8
					-599.37	-639.44	-456.35
					-599.35	-639.59	-457.31
					-599.41	-639.63	-457.17
					-599.48	-639.69	-455.51
					-599.53	-639.6	-456.9
					-599.22	-640.04	-456.51
					-599.59	-640.24	-456.76
					-599.5	-639.94	-458.58
					-599.68	-640.14	-458.99
					-599.52	-640.2	-457.42
					-599.54	-640.26	-459.58
					-599.78	-640.22	-458.38
					-599.71	-640.42	-458.14
					-599.66	-640.69	-458.55
					-600.04	-640.91	-459.05
					-600.15	-640.8	-458.01
					-600.04	-640.86	-458.4
					-599.79	-640.73	-458.91
					-599.86	-641.06	-461.14
					-599.91	-640.96	-461.48
					-600.09	-641.13	-458.88
					-600.14	-641.31	-461.52
					-599.96	-641.2	-461.35
					-599.84	-640.85	-460.95
					-600.07	-641.35	-460.96
					-599.97	-641.59	-459.92
					-600.23	-641.55	-460.86
					-600.28	-641.76	-461.97
					-599.92	-641.49	-462.98
					-600.33	-641.86	-462.98
					-599.96	-642.3	-461.44
					-600.36	-641.86	-461.45
					-600.43	-642.27	-461.72
					-600.41	-642.34	-462.12
					-600.61	-642.29	-461.47
					-600.35	-642.27	-461.42
					-600.42	-642.27	-462.16
					-600.38	-642.71	-462.29
					-600.28	-642.47	-462.6
					-600.58	-642.86	-463.4
					-600.44	-642.57	-463.93
					-600.28	-642.85	-463.19
					-600.76	-642.93	-462.73
					-600.53	-642.92	-462.61
					-600.42	-643.4	-462.39
					-600.53	-643.13	-463.56
					-600.37	-643.36	-463.52
					-600.52	-643.32	-462.57
					-600.28	-643.47	-463.79
					-600.56	-643.45	-464.98
					-600.69	-643.78	-464.65
					-600.56	-643.44	-464.72
					-600.78	-643.67	-463.89
					-600.95	-644.08	-463.26
					-600.83	-643.84	-463.79
					-600.64	-643.92	-463.75
					-600.95	-644.05	-464.21
					-601.06	-644.23	-463.92
					-600.87	-644	-463.79
					-601.08	-643.94	-463.89
					-600.94	-644.05	-465.35
					-600.85	-644.07	-465.81
					-600.97	-644.29	-465.12
					-600.92	-644.37	-465.51
					-601.13	-644.76	-464
					-601.27	-644.72	-464.44
					-600.95	-644.54	-464.48
					-600.93	-644.7	-464.28
					-600.91	-644.86	-464.45
					-600.81	-644.72	-464.69
					-600.85	-644.93	-465.22
					-600.75	-644.95	-467.04
					-601	-645	-465.67
					-600.9	-645.04	-465.75
					-600.79	-644.96	-465.06
					-601.45	-645.29	-465.49
					-601.22	-645.19	-465.79
					-601.28	-645.28	-465.66
					-601.33	-645.16	-465.59
					-601.05	-645.31	-464.73
					-601.27	-645.64	-465.39
					-601.3	-645.85	-466.82
					-601.3	-645.84	-466.23
					-601.3	-645.63	-466.5
					-601.37	-646.02	-465.37
					-601.54	-646.14	-465.81
					-601.42	-646.17	-465.26
					-601.25	-646.25	-465.11
					-601.52	-646.45	-465.9
					-601.41	-646.58	-465.65
					-601.33	-646.46	-465.98
					-601.41	-646.21	-466.83
					-601.32	-646.3	-466.81
					-600.89	-646.61	-466.95
					-601.2	-646.6	-466.9
					-601.49	-646.24	-466.66
					-601.14	-646.68	-467.58
					-601.45	-646.6	-466.21
					-601.11	-646.69	-466.26
					-601.1	-647.01	-467.14
					-601.37	-647.05	-467.26
					-601.22	-647.22	-466.38
					-601.3	-647.16	-466.96
					-601.28	-647	-467.82
					-601.07	-647.38	-466.4
					-601.21	-647.69	-467.1
					-601.01	-647.34	-466.93
					-600.75	-647.49	-467.07
					-600.66	-647.33	-466.17
					-600.84	-647.26	-466.29
					-600.62	-647.37	-465.14
					-600.72	-647.75	-467.15
					-601.06	-647.67	-468.1
					-600.91	-648.02	-467.66
					-600.98	-647.89	-467.52
					-601.05	-647.99	-468.14
					-601.11	-647.91	-467
					-601.11	-648.41	-466.72
					-601.19	-648.29	-467.91
					-601.1	-648.26	-467.7
					-600.8	-648.68	-467.75
					-601.43	-648.57	-466.75
					-601.43	-648.94	-468.07
					-601.41	-648.89	-467.7
					-601.33	-648.76	-468.03
					-601.35	-649.17	-468.58
					-601.13	-649	-467.54
					-601.41	-649	-467.69
					-601.65	-649.34	-467.3
					-601.27	-649.27	-467.19
					-601.44	-649.13	-467.38
					-601.4	-649.08	-467.41
					-601.52	-649.46	-468.89
					-601.47	-649.59	-468.32
					-601.54	-649.5	-468.72
					-601.56	-649.78	-469.2
					-601.53	-649.76	-467.46
					-601.73	-650.14	-468.63
					-601.76	-649.99	-468.23
					-601.95	-650.13	-468.99
					-601.75	-650.13	-467.63
					-601.92	-650.42	-468.54
					-601.98	-650.27	-468.61
					-601.93	-650.62	-469.48
					-602.13	-650.47	-468.58
					-602.16	-650.4	-468.45
					-602.15	-650.35	-468.21
					-601.98	-650.59	-468.33
					-602.14	-650.56	-468.98
					-602.24	-650.71	-469.19
					-601.83	-651.03	-468.54
					-601.95	-651.06	-469.31
					-602.21	-651.42	-469.59
					-602.02	-651.53	-468.99
					-602.13	-651.9	-469.41
					-602.22	-651.82	-469.93
					-602.26	-651.94	-469.96
					-602.2	-651.92	-469.73
					-602.22	-652.04	-469.5
					-601.98	-651.88	-469.44
					-602.39	-652.24	-471.38
					-602.31	-653.11	-469.57
					-602.34	-652.93	-470.32
					-602.67	-654.46	-469.1
					-602.56	-653.76	-470.12
					-602.89	-654.54	-470.61
					-602.68	-655.56	-470.72
					-602.71	-655.94	-469.82
					-602.71	-655.69	-469.72
					-602.57	-655.62	-470.9
					-602.78	-655.49	-469.2
					-603.03	-655.56	-470.35
					-602.69	-656.27	-470.84
					-602.47	-656.4	-469.58
					-602.56	-656.61	-470.72
					-602.74	-657.03	-471.14
					-602.56	-656.71	-471.12
					-602.66	-656.66	-471.63
					-602.62	-656.89	-470.86
					-602.6	-656.88	-471.4
					-602.9	-656.93	-470.65
					-602.55	-657.39	-471.06
					-602.87	-657.09	-471.08
					-602.84	-656.87	-471.56
					-602.77	-656.79	-471.02
					-603.01	-656.72	-470.34
					-603.01	-656.38	-472.09
					-603.29	-656.78	-472.31
					-603.05	-656.95	-471.68
					-603.24	-657.38	-470.72
					-602.86	-657.36	-471.75
					-603.12	-657.4	-471.6
					-603.14	-657.77	-471.34
					-603.13	-657.62	-471.85
					-603.11	-657.71	-470.92
					-603.23	-658	-471.56
					-603.35	-658.13	-472.07
					-603.24	-658.35	-472.95
					-603.29	-658.4	-472.68
					-603.33	-658.52	-471.58
					-603.12	-658.55	-472.18
					-603.16	-658.54	-472.26
					-603.59	-658.74	-472.05
					-603.23	-658.79	-471.36
					-603.65	-658.59	-472.28
					-603.59	-658.54	-472.09
					-603.86	-658.39	-472.74
					-603.7	-658.49	-472.33
					-603.79	-658.72	-473.07
					-603.63	-658.99	-473.41
					-603.85	-659.09	-472.95
					-603.83	-659.12	-472.88
					-603.98	-659.4	-473.61
					-604.15	-659.54	-472.65
					-603.68	-659.57	-472.16
					-603.77	-659.99	-472.87
					-603.71	-659.85	-474.04
					-603.99	-660.14	-473.49
					-603.92	-659.75	-473.49
					-603.84	-660.02	-474.4
					-604.07	-659.89	-473.56
					-604.03	-659.62	-473.84
					-604.16	-659.7	-473.99
					-604.21	-659.41	-473.65
					-604.1	-659.37	-474.13
					-604.5	-659.27	-473.89
					-604.35	-659.63	-474
					-604.35	-659.72	-473.75
					-604.64	-659.87	-474.34
					-604.59	-659.82	-474.83
					-604.45	-660.12	-475.24
					-604.58	-660.14	-474.19
					-604.62	-660.12	-473.26
					-604.27	-660.3	-474.25
					-604.45	-660.39	-474.84
					-604.54	-660.71	-474.16
					-604.68	-660.64	-474.34
					-604.49	-660.63	-474.03
					-604.57	-660.66	-475.14
					-604.36	-660.9	-474.19
					-604.47	-660.76	-475.49
					-604.51	-661.14	-475.14
					-604.61	-660.92	-474.46
					-604.45	-660.62	-474.86
					-604.58	-661.05	-474.99
					-604.41	-661.06	-474.17
					-604.34	-661.05	-475.57
					-604.54	-661.12	-474.79
					-604.52	-661.27	-475.21
					-604.42	-661.59	-476.02
					-604.59	-661.62	-476.45
					-604.65	-661.43	-476.12
					-604.78	-661.57	-476.15
					-604.74	-661.69	-476.09
					-604.82	-661.6	-476.33
					-605.16	-661.98	-475.61
					-604.91	-662.05	-474.94
					-605.17	-662.08	-477.48
					-605.11	-662.05	-478.77
					-604.99	-662.06	-478.68
					-605.22	-662.31	-478.84
					-605.07	-662.21	-479.03
					-605.14	-662.1	-479.03
					-605.29	-662.42	-478.82
					-605.31	-661.81	-479.21
					-605.09	-662.13	-479.25
					-605.43	-662.22	-479.39
					-605.29	-662.73	-479.45
					-605.02	-662.83	-479.65
					-605.15	-662.77	-479.47
					-605.48	-662.77	-479.64
					-605.68	-662.64	-479.61
					-605.46	-662.83	-479.6
					-605.52	-662.76	-479.87
					-605.83	-663.06	-480.21
					-605.85	-663.09	-479.96
					-606.02	-663.23	-480.05
					-606.17	-663.2	-480.03
					-605.91	-663.46	-480.21
					-605.98	-663.42	-480.31
					-606.14	-663.52	-480.27
					-606.12	-663.63	-480.21
					-606.12	-663.58	-480.48
					-605.99	-663.64	-480.26
					-606.05	-663.46	-480.63
					-606.16	-663.7	-480.5
					-606.22	-663.24	-480.68
					-606.17	-663.46	-480.7
					-606.14	-663.74	-480.97
					-606.38	-663.96	-480.73
					-606.17	-664.09	-480.73
					-606.26	-663.93	-480.8
					-606.75	-664.18	-480.78
					-606.51	-664.11	-481.33
					-606.69	-664.23	-481.2
					-606.92	-664.27	-481.09
					-606.69	-664.22	-481.31
					-607.07	-664.48	-481.29
					-606.7	-664.18	-481.41
					-606.86	-664.2	-481.27
					-606.71	-664.56	-481.5
					-606.96	-664.53	-481.52
					-607.07	-664.66	-481.46
					-607.23	-664.96	-481.43
					-607.28	-664.86	-481.43
					-606.83	-664.98	-481.64
					-607	-664.82	-481.74
					-607.08	-665.02	-481.52
					-607.02	-665.03	-481.78
					-607.13	-665.16	-481.96
					-607.01	-665.14	-481.89
					-606.78	-665.33	-481.66
					-607	-665.23	-482.17
					-606.95	-665.35	-482.1
					-607.15	-665.37	-482.32
					-607.05	-665.25	-482.14
					-606.91	-665.28	-482.1
					-607.15	-665.49	-482.23
					-607.21	-665.3	-481.93
					-607.43	-665.52	-482.28
					-607.26	-665.39	-482.42
					-607.23	-665.53	-482.35
					-607.41	-665.55	-482.76
					-607.55	-665.82	-482.53
					-607.55	-665.93	-482.51
					-607.55	-665.76	-482.37
					-607.44	-665.98	-482.56
					-607.67	-665.82	-482.68
					-607.8	-666.06	-482.7
					-607.38	-666.17	-482.95
					-607.49	-666.19	-482.9
					-607.56	-666.28	-482.78
					-607.75	-666.23	-483.1
					-607.58	-666.31	-482.96
					-608.02	-666.28	-483.04
					-607.76	-666.35	-483.03
					-608.22	-665.98	-483.08
					-607.86	-666.29	-483
					-607.7	-666.25	-483.1
					-607.81	-666.16
					-607.98	-666.27	-483
					-607.9	-666.46	-483.1
					-608.35	-666.35
					-608.41	-666.77	-609.16
					-608.45	-666.9	-609.04
					-608.31	-667.01	-609.14
					-608.34	-667.12	-609.14
					-608.33	-666.96	-609.15
					-608.67	-666.86	-609.17
					-608.29	-666.82	-609.1
					-608.39	-666.85	-609.07
					-608.44	-667.06	-609.16
					-608.77	-666.46	-609.07
					-608.52	-666.76	-609.02
					-608.51	-666.95	-609.2
					-608.55	-666.64	-609.32
					-608.57	-666.78	-609.15
					-608.71	-666.88	-609.09
					-608.55	-666.9	-609.06
					-608.72	-667.24	-609.17
					-608.5	-667.52	-609.28
					-608.63	-667.64	-609.07
					-608.52	-667.43	-609.14
					-608.96	-667.71	-608.96
					-609.31	-667.57	-609.41
					-608.94	-667.83	-609.27
					-609.17	-667.72	-609.41
					-609.07	-668.01	-609.2
					-608.83	-667.97	-609.3
					-609.35	-667.92	-609.08
					-609.09	-667.64	-609.16
					-609.05	-667.68	-609.23
					-609.18	-667.63	-609.3
					-609.16	-667.31	-609.25
					-609.04	-667.47	-609.47
					-609.14	-667.56	-609.62
					-609.14	-667.83	-609.4
					-609.15	-668.19	-609.45
					-609.17	-668.16	-609.58
					-609.1	-668.25	-609.67
					-609.07	-668.47	-609.61
					-609.16	-668.1	-609.63
					-609.07	-668.07	-609.99
					-609.02	-668.06	-609.66
					-609.2	-667.98	-609.73
					-609.32	-667.79	-609.71
					-609.15	-667.46	-609.78
					-609.09	-667.55	-610.09
					-609.06	-667.51	-610.13
					-609.17	-667.63	-610.17
					-609.28	-668.02	-610.31
					-609.07	-667.87	-610.17
					-609.14	-668.21	-610.35
					-608.96	-668.51	-610.39
					-609.41	-668.65	-610.36
					-609.27	-668.61	-610.92
					-609.41	-668.83	-610.83
					-609.2	-668.77	-610.97
					-609.3	-668.48	-611.16
					-609.08	-668.52	-610.87
					-609.16	-668.38	-610.98
					-609.23	-668.34	-611.03
					-609.3	-667.95	-611.18
					-609.25	-668.21	-611.48
					-609.47	-668.36	-612.24
					-609.62	-668.29	-611.7
					-609.4	-668.26	-612.66
					-609.45	-668.69	-613.87
					-609.58	-669.15	-614.1
					-609.67	-669.13	-611.61
					-609.61	-669.39	-613.01
					-609.63	-669.46	-611.21
					-609.99	-669.28	-613.55
					-609.66	-669.36	-613.32
					-609.73	-669.23	-610.49
					-609.71	-669.29	-611.81
					-609.78	-669.52	-613.07
					-610.09	-669.44	-612.66
					-610.13	-669.36	-612.9
					-610.17	-669.08	-612.68
					-610.31	-669.21	-612.79
					-610.17	-668.82	-612.82
					-610.35	-668.75	-613.1
					-610.39	-668.55	-612.97
					-610.36	-668.77	-612.85
					-610.92	-668.94	-612.94
					-610.83	-669.44	-612.71
					-610.97	-669.71	-612.89
					-611.16	-669.97	-613.42
					-610.87	-670.02	-613.47
					-610.98	-669.67	-613.51
					-611.03	-669.61	-613.84
					-611.18	-669.54	-613.8
					-611.48	-669.34	-614.16
					-612.24	-669.34	-614.51
					-611.7	-669.13	-614.32
					-612.66	-668.96	-614.6
					-613.87	-669.07	-614.83
					-614.1	-668.96	-614.7
					-611.61	-669.41	-614.96
					-613.01	-669.64	-615
					-611.21	-669.67	-614.87
					-613.55	-670.22	-614.53
					-613.32	-670.28	-614.6
					-610.49	-670.31	-614.76
					-611.81	-670.18	-614.8
					-613.07	-669.89	-614.84
					-612.66	-669.66	-615.2
					-612.9	-669.87	-615.56
					-612.68	-669.64	-615.12
					-612.79	-669.49	-615.07
					-612.82	-669.67	-615.25
					-613.1	-669.52	-616.02
					-612.97	-669.77	-615.59
					-612.85	-669.6	-615.76
					-612.94	-669.9	-616.12
					-612.71	-670.19	-616.04
					-612.89	-670.43	-616.18
					-613.42	-670.73	-615.97
					-613.47	-670.65	-616.14
					-613.51	-670.9	-616.1
					-613.84	-670.5	-615.64
					-613.8	-670.47	-615.83
					-614.16	-670.36	-615.02
					-614.51	-670.48	-615.54
					-614.32	-670.24	-616.01
					-614.6	-669.97	-615.5
					-614.83	-670.22	-616.04
					-614.7	-669.94	-616.19
					-614.96	-670.02	-616.28
					-615	-670.29	-615.88
					-614.87	-670.64	-616.14
					-614.53	-670.72	-616.55
					-614.6	-670.97	-616.54
					-614.76	-670.73	-616.52
					-614.8	-670.58	-616.78

## Sheet: Figure 5c and 5d.SPR data
			CODH-Lwt				CODH-LgbpN				CODH-LgbpC				CODH-LgbpNC
			Time	Data	Simulation		Time	Data	Simulation		Time	Data	Simulation		Time	Data	Simulation
			-5	-2.6204	0		-6.1621	-1.0488	0		-4.0837	-1.5794	0		0	0	0
			-4.5	1.1243	0		-5.6621	-0.8745	0		-3.5837	-1.979	0		0.5	0.0452	0
			-4	6.3408	0		-5.1621	-0.328	0		-3.0837	-2.7617	0		1	-0.1781	0
			-3.5	13.4003	0		-4.6621	-0.1876	0		-2.5837	-3.1632	0		1.5	-0.095	0
			-3	20.8716	0		-4.1621	-1.3029	0		-2.0837	-3.8146	0		2	-0.115	0
			-2.5	29.1201	0		-3.6621	-1.2795	0		-1.5837	-3.8302	0		2.5	-0.1186	0
			-2	37.288	0		-3.1621	-1.7347	0		-1.0837	-2.8475	0		3	-0.2197	0
			-1.5	44.5635	0		-2.6621	-2.8879	0		-0.5837	-0.059	0		3.5	-0.1917	0
			-1	51.2842	0		-2.1621	-3.1395	0		-0.0837	4.383	0		4	-0.0871	0
			-0.5	56.2078	0		-1.6621	-3.4131	0		0.4163	11.9718	94.3225		4.5	-0.1374	0
			0	59.9571	31.0363		-1.1621	-3.065	0		0.9163	21.5235	94.5121		5	0.44	0
			0.5	62.381	31.1497		-0.6621	-1.9055	0		1.4163	34.1351	94.7016		5.5	0.9783	0
			1	63.716	31.2631		-0.1621	1.113	0		1.9163	48.4704	94.891		6	1.8962	0
			1.5	64.8534	31.3765		0.3379	4.8108	23.7607		2.4163	63.3918	95.0804		6.5	2.9587	0
			2	65.2923	31.4899		0.8379	9.9524	23.9837		2.9163	78.1643	95.2697		7	5.7653	0
			2.5	65.435	31.6032		1.3379	15.1791	24.2066		3.4163	91.2251	95.459		7.5	10.8481	0
			3	64.8919	31.7165		1.8379	22.7035	24.4295		3.9163	102.745	95.6482		8	18.2694	0
			3.5	64.7944	31.8298		2.3379	30.8358	24.6524		4.4163	112.154	95.8373		8.5	30.2074	0
			4	64.0923	31.943		2.8379	37.6545	24.8753		4.9163	119.046	96.0264		9	46.3856	170.88
			4.5	63.4787	32.0563		3.3379	44.1707	25.0982		5.4163	124.1	96.2154		9.5	67.7691	172.64
			5	62.6564	32.1695		3.8379	48.8709	25.321		5.9163	127.376	96.4043		10	92.8073	174.399
			5.5	61.9604	32.2827		4.3379	53.7867	25.5438		6.4163	128.825	96.5932		10.5	120.618	176.157
			6	61.2007	32.3958		4.8379	56.4903	25.7665		6.9163	129.562	96.782		11	148.775	177.914
			6.5	60.4447	32.509		5.3379	59.2565	25.9893		7.4163	129.439	96.9707		11.5	175.915	179.669
			7	59.7543	32.6221		5.8379	60.2306	26.212		7.9163	128.354	97.1594		12	200.732	181.424
			7.5	58.9104	32.7351		6.3379	61.5327	26.4346		8.4163	128.011	97.348		12.5	221.52	183.177
			8	58.0294	32.8482		6.8379	61.1453	26.6573		8.9163	127.163	97.5366		13	238.407	184.929
			8.5	57.2639	32.9612		7.3379	60.5237	26.8799		9.4163	126.326	97.7251		13.5	252.203	186.68
			9	56.2418	33.0742		7.8379	60.9556	27.1025		9.9163	124.974	97.9136		14	261.703	188.43
			9.5	55.8882	33.1872		8.3379	60.1806	27.325		10.4163	123.724	98.1019		14.5	268.17	190.178
			10	54.6622	33.3002		8.8379	58.9442	27.5476		10.9163	122.839	98.2902		15	273.591	191.926
			10.5	53.612	33.4131		9.3379	58.3541	27.7701		11.4163	121.717	98.4785		15.5	276.504	193.672
			11	53.0543	33.526		9.8379	58.3731	27.9925		11.9163	120.828	98.6667		16	279.584	195.418
			11.5	52.0406	33.6389		10.3379	57.0944	28.215		12.4163	119.727	98.8548		16.5	281.773	197.162
			12	51.1452	33.7518		10.8379	56.1005	28.4374		12.9163	118.84	99.0429		17	283.17	198.904
			12.5	50.4505	33.8646		11.3379	55.1246	28.6598		13.4163	117.824	99.2309		17.5	284.527	200.646
			13	49.59	33.9774		11.8379	54.197	28.8821		13.9163	117.094	99.4188		18	285.853	202.387
			13.5	48.8307	34.0902		12.3379	52.9731	29.1045		14.4163	116.192	99.6067		18.5	287.352	204.126
			14	48.0644	34.203		12.8379	52.3546	29.3268		14.9163	115.368	99.7945		19	288.086	205.865
			14.5	47.6057	34.3157		13.3379	51.4678	29.549		15.4163	114.983	99.9823		19.5	289.382	207.602
			15	46.9309	34.4284		13.8379	51.5125	29.7713		15.9163	114.724	100.17		20	290.277	209.338
			15.5	46.5673	34.5411		14.3379	50.3604	29.9935		16.4163	113.791	100.358		20.5	291.465	211.073
			16	46.3823	34.6538		14.8379	49.5115	30.2157		16.9163	113.257	100.545		21	292.496	212.807
			16.5	45.8228	34.7664		15.3379	49.2545	30.4378		17.4163	112.675	100.733		21.5	293.567	214.539
			17	45.3974	34.879		15.8379	48.5752	30.6599		17.9163	112.443	100.92		22	294.247	216.271
			17.5	44.4975	34.9916		16.3379	48.5978	30.882		18.4163	111.618	101.108		22.5	295.268	218.001
			18	44.0707	35.1041		16.8379	47.553	31.1041		18.9163	111.487	101.295		23	296.305	219.73
			18.5	43.3716	35.2167		17.3379	47.0784	31.3262		19.4163	111.218	101.482		23.5	297.063	221.458
			19	42.9515	35.3292		17.8379	46.5401	31.5482		19.9163	110.929	101.669		24	298.11	223.185
			19.5	42.76	35.4417		18.3379	46.1178	31.7702		20.4163	110.726	101.856		24.5	298.758	224.911
			20	42.4501	35.5541		18.8379	45.848	31.9921		20.9163	110.324	102.044		25	299.748	226.636
			20.5	42.2623	35.6666		19.3379	45.6086	32.214		21.4163	110.202	102.231		25.5	300.015	228.359
			21	41.9784	35.779		19.8379	45.1698	32.4359		21.9163	110.227	102.418		26	301.176	230.082
			21.5	41.7774	35.8914		20.3379	44.8563	32.6578		22.4163	109.941	102.604		26.5	301.964	231.803
			22	41.7923	36.0037		20.8379	44.7187	32.8796		22.9163	109.905	102.791		27	302.638	233.523
			22.5	41.5829	36.1161		21.3379	44.3987	33.1014		23.4163	109.884	102.978		27.5	303.615	235.242
			23	41.8207	36.2284		21.8379	44.3406	33.3232		23.9163	110.042	103.165		28	304.414	236.96
			23.5	41.4708	36.3407		22.3379	43.9134	33.545		24.4163	109.758	103.351		28.5	305.227	238.677
			24	41.2936	36.453		22.8379	43.8411	33.7667		24.9163	109.766	103.538		29	305.583	240.393
			24.5	41.2874	36.5652		23.3379	43.9874	33.9884		25.4163	109.836	103.724		29.5	306.378	242.107
			25	41.3788	36.6774		23.8379	43.1703	34.2101		25.9163	110.39	103.911		30	307.08	243.82
			25.5	41.1588	36.7896		24.3379	43.3057	34.4317		26.4163	110.206	104.097		30.5	307.898	245.533
			26	41.2827	36.9018		24.8379	43.2754	34.6533		26.9163	110.251	104.284		31	309.087	247.244
			26.5	41.0389	37.0139		25.3379	43.4215	34.8749		27.4163	111.008	104.47		31.5	309.388	248.954
			27	41.1236	37.126		25.8379	43.462	35.0965		27.9163	110.969	104.656		32	310.092	250.663
			27.5	41.2178	37.2381		26.3379	43.6842	35.318		28.4163	111.274	104.842		32.5	310.755	252.371
			28	41.2958	37.3502		26.8379	43.5107	35.5395		28.9163	111.41	105.028		33	311.904	254.077
			28.5	41.3135	37.4622		27.3379	43.4161	35.761		29.4163	111.906	105.214		33.5	312.638	255.783
			29	41.2583	37.5743		27.8379	43.8376	35.9824		29.9163	112.075	105.4		34	313.171	257.487
			29.5	41.1696	37.6862		28.3379	43.6139	36.2038		30.4163	112.176	105.586		34.5	314.296	259.19
			30	41.1427	37.7982		28.8379	44.0385	36.4252		30.9163	112.564	105.772		35	315.417	260.893
			30.5	41.1414	37.9102		29.3379	43.748	36.6465		31.4163	112.767	105.958		35.5	316.355	262.594
			31	41.2836	38.0221		29.8379	43.5904	36.8679		31.9163	113.263	106.144		36	317.736	264.294
			31.5	41.5614	38.134		30.3379	44.1948	37.0892		32.4163	113.548	106.329		36.5	318.81	265.992
			32	41.6211	38.2458		30.8379	44.1609	37.3104		32.9163	113.705	106.515		37	319.749	267.69
			32.5	41.486	38.3577		31.3379	44.0132	37.5317		33.4163	114.108	106.7		37.5	321.026	269.387
			33	41.4802	38.4695		31.8379	44.5208	37.7529		33.9163	114.266	106.886		38	322.416	271.082
			33.5	41.6428	38.5813		32.3379	44.3568	37.9741		34.4163	114.395	107.071		38.5	323.154	272.777
			34	41.7489	38.6931		32.8379	44.7799	38.1952		34.9163	114.708	107.257		39	324.246	274.47
			34.5	42.1527	38.8048		33.3379	44.6935	38.4163		35.4163	115.215	107.442		39.5	325.501	276.162
			35	41.7824	38.9166		33.8379	44.7279	38.6374		35.9163	115.468	107.627		40	326.548	277.853
			35.5	41.8108	39.0283		34.3379	44.8049	38.8585		36.4163	115.33	107.812		40.5	327.696	279.543
			36	42.1092	39.1399		34.8379	45.1405	39.0795		36.9163	115.823	107.997		41	328.682	281.232
			36.5	41.8802	39.2516		35.3379	45.5799	39.3005		37.4163	115.498	108.183		41.5	329.714	282.919
			37	42.3512	39.3632		35.8379	45.4917	39.5215		37.9163	115.976	108.368		42	331.254	284.606
			37.5	42.2203	39.4748		36.3379	45.775	39.7425		38.4163	116.065	108.552		42.5	332.314	286.291
			38	41.9966	39.5864		36.8379	45.8128	39.9634		38.9163	116.374	108.737		43	333.601	287.976
			38.5	42.0427	39.6979		37.3379	46.262	40.1843		39.4163	116.44	108.922		43.5	334.663	289.659
			39	41.9664	39.8095		37.8379	46.456	40.4052		39.9163	116.95	109.107		44	336.384	291.341
			39.5	42.1557	39.921		38.3379	46.508	40.626		40.4163	116.877	109.292		44.5	337.202	293.022
			40	42.1961	40.0324		38.8379	46.7073	40.8468		40.9163	116.963	109.476		45	338.908	294.702
			40.5	42.5207	40.1439		39.3379	46.8864	41.0676		41.4163	117.402	109.661		45.5	339.627	296.381
			41	42.3217	40.2553		39.8379	47.3396	41.2884		41.9163	117.713	109.845		46	340.631	298.059
			41.5	42.4089	40.3667		40.3379	47.6569	41.5091		42.4163	117.603	110.03		46.5	342.535	299.735
			42	42.7912	40.4781		40.8379	47.647	41.7298		42.9163	117.804	110.214		47	343.74	301.411
			42.5	42.9336	40.5895		41.3379	47.9275	41.9504		43.4163	117.921	110.398		47.5	345.271	303.085
			43	42.939	40.7008		41.8379	48.1841	42.1711		43.9163	117.959	110.583		48	346.327	304.759
			43.5	43.1269	40.8121		42.3379	48.2216	42.3917		44.4163	118.004	110.767		48.5	347.777	306.431
			44	43.2926	40.9234		42.8379	48.5932	42.6123		44.9163	118.675	110.951		49	348.903	308.102
			44.5	43.4959	41.0346		43.3379	48.966	42.8328		45.4163	118.754	111.135		49.5	350.057	309.772
			45	43.3809	41.1459		43.8379	48.8921	43.0534		45.9163	118.832	111.319		50	351.508	311.441
			45.5	43.8038	41.2571		44.3379	49.1045	43.2739		46.4163	118.902	111.503		50.5	352.632	313.109
			46	43.7106	41.3683		44.8379	49.1501	43.4943		46.9163	119.007	111.687		51	354.029	314.776
			46.5	43.9051	41.4794		45.3379	49.7272	43.7148		47.4163	118.826	111.871		51.5	355.389	316.442
			47	44.0553	41.5906		45.8379	49.8959	43.9352		47.9163	118.798	112.055		52	356.617	318.106
			47.5	44.3825	41.7017		46.3379	49.8544	44.1556		48.4163	118.671	112.238		52.5	357.752	319.77
			48	44.1513	41.8128		46.8379	49.9221	44.3759		48.9163	118.563	112.422		53	359.103	321.432
			48.5	44.3761	41.9238		47.3379	49.9396	44.5962		49.4163	119.128	112.605		53.5	360.442	323.093
			49	44.7129	42.0349		47.8379	50.6283	44.8165		49.9163	119.653	112.789		54	361.515	324.753
			49.5	44.5857	42.1459		48.3379	50.6992	45.0368		50.4163	119.444	112.972		54.5	362.619	326.413
			50	44.8201	42.2569		48.8379	50.933	45.2571		50.9163	119.522	113.156		55	363.543	328.071
			50.5	45.0599	42.3678		49.3379	50.9558	45.4773		51.4163	119.5	113.339		55.5	364.959	329.728
			51	45.2237	42.4788		49.8379	51.0857	45.6975		51.9163	119.784	113.522		56	366.291	331.383
			51.5	45.5248	42.5897		50.3379	51.2464	45.9176		52.4163	119.919	113.706		56.5	367.485	333.038
			52	45.5607	42.7006		50.8379	51.4762	46.1377		52.9163	120.279	113.889		57	368.367	334.692
			52.5	45.5702	42.8114		51.3379	51.5499	46.3578		53.4163	120.095	114.072		57.5	369.9	336.344
			53	45.8011	42.9223		51.8379	51.684	46.5779		53.9163	120.262	114.255		58	370.844	337.996
			53.5	46.2616	43.0331		52.3379	52.1998	46.7979		54.4163	120.092	114.438		58.5	371.843	339.646
			54	45.9802	43.1439		52.8379	52.639	47.018		54.9163	120.537	114.621		59	373.104	341.296
			54.5	45.9858	43.2547		53.3379	52.3185	47.2379		55.4163	120.446	114.804		59.5	374.45	342.944
			55	46.2592	43.3654		53.8379	52.4051	47.4579		55.9163	120.907	114.987		60	375.404	344.591
			55.5	46.309	43.4761		54.3379	52.6386	47.6778		56.4163	121.26	115.169		60.5	376.527	346.237
			56	46.5736	43.5868		54.8379	52.7884	47.8977		56.9163	121.167	115.352		61	377.823	347.882
			56.5	46.7433	43.6975		55.3379	53.072	48.1176		57.4163	121.133	115.535		61.5	378.933	349.526
			57	46.6819	43.8082		55.8379	53.154	48.3374		57.9163	121.492	115.717		62	380.432	351.169
			57.5	46.7919	43.9188		56.3379	53.0649	48.5573		58.4163	121.477	115.9		62.5	381.401	352.811
			58	46.8523	44.0294		56.8379	53.375	48.777		58.9163	121.651	116.082		63	382.363	354.451
			58.5	46.9524	44.1399		57.3379	53.739	48.9968		59.4163	121.475	116.265		63.5	383.418	356.091
			59	47.0479	44.2505		57.8379	53.3936	49.2165		59.9163	121.73	116.447		64	384.614	357.73
			59.5	47.0069	44.361		58.3379	53.8757	49.4362		60.4163	121.643	116.629		64.5	385.995	359.367
			60	47.0588	44.4715		58.8379	53.8791	49.6559		60.9163	121.691	116.811		65	387.384	361.003
			60.5	47.5329	44.582		59.3379	54.1982	49.8756		61.4163	122.044	116.993		65.5	388.14	362.639
			61	47.4148	44.6925		59.8379	54.08	50.0952		61.9163	121.956	117.176		66	389.56	364.273
			61.5	47.5659	44.8029		60.3379	54.357	50.3148		62.4163	122.185	117.358		66.5	390.939	365.906
			62	47.7374	44.9133		60.8379	54.533	50.5343		62.9163	122.185	117.54		67	391.913	367.538
			62.5	47.8823	45.0237		61.3379	54.8665	50.7538		63.4163	122.198	117.721		67.5	393.497	369.169
			63	48.0357	45.134		61.8379	54.889	50.9734		63.9163	122.381	117.903		68	394.592	370.799
			63.5	48.334	45.2444		62.3379	54.6604	51.1928		64.4163	122.75	118.085		68.5	396.218	372.428
			64	47.7925	45.3547		62.8379	55.1675	51.4123		64.9163	123.048	118.267		69	396.951	374.056
			64.5	47.9802	45.465		63.3379	55.4077	51.6317		65.4163	122.722	118.448		69.5	398.142	375.683
			65	48.4677	45.5752		63.8379	55.5696	51.8511		65.9163	122.923	118.63		70	399.443	377.308
			65.5	48.2712	45.6854		64.3379	55.8112	52.0704		66.4163	122.863	118.812		70.5	400.472	378.933
			66	48.292	45.7957		64.8379	55.5683	52.2898		66.9163	122.966	118.993		71	401.859	380.556
			66.5	48.6451	45.9058		65.3379	56.0138	52.5091		67.4163	123.055	119.174		71.5	403.05	382.179
			67	48.8976	46.016		65.8379	56.3988	52.7284		67.9163	123.133	119.356		72	404.389	383.8
			67.5	48.8007	46.1261		66.3379	56.4684	52.9476		68.4163	123.215	119.537		72.5	405.598	385.421
			68	49.0716	46.2363		66.8379	56.3698	53.1668		68.9163	123.472	119.718		73	406.602	387.04
			68.5	49.3013	46.3464		67.3379	56.6464	53.386		69.4163	123.953	119.9		73.5	408.135	388.658
			69	49.3751	46.4564		67.8379	56.6188	53.6052		69.9163	124.143	120.081		74	409.235	390.275
			69.5	49.4907	46.5665		68.3379	56.9085	53.8243		70.4163	124.141	120.262		74.5	410.122	391.891
			70	49.7576	46.6765		68.8379	57.1516	54.0434		70.9163	124.217	120.443		75	411.538	393.506
			70.5	49.6547	46.7865		69.3379	57.1722	54.2625		71.4163	124.234	120.624		75.5	412.678	395.12
			71	49.5	46.8964		69.8379	57.5046	54.4815		71.9163	124.475	120.805		76	414.293	396.733
			71.5	49.8921	47.0064		70.3379	57.7887	54.7006		72.4163	124.768	120.985		76.5	415.296	398.345
			72	49.9813	47.1163		70.8379	57.8029	54.9196		72.9163	124.63	121.166		77	416.202	399.956
			72.5	49.6541	47.2262		71.3379	58.0803	55.1385		73.4163	124.753	121.347		77.5	417.613	401.566
			73	50.1994	47.3361		71.8379	58.0412	55.3575		73.9163	124.676	121.527		78	418.727	403.174
			73.5	50.4741	47.4459		72.3379	58.399	55.5764		74.4163	125.002	121.708		78.5	419.984	404.782
			74	50.1854	47.5557		72.8379	58.7421	55.7952		74.9163	125.097	121.889		79	421.613	406.389
			74.5	50.0608	47.6655		73.3379	58.7995	56.0141		75.4163	125.084	122.069		79.5	422.769	407.994
			75	50.7006	47.7753		73.8379	59.0984	56.2329		75.9163	125.353	122.249		80	423.903	409.598
			75.5	50.7968	47.8851		74.3379	59.3108	56.4517		76.4163	125.308	122.43		80.5	425.163	411.202
			76	50.8687	47.9948		74.8379	59.4488	56.6705		76.9163	125.254	122.61		81	426.424	412.804
			76.5	50.9155	48.1045		75.3379	59.3101	56.8892		77.4163	125.545	122.79		81.5	427.698	414.406
			77	50.8973	48.2142		75.8379	59.8611	57.1079		77.9163	125.925	122.97		82	428.77	416.006
			77.5	51.1919	48.3238		76.3379	59.9736	57.3266		78.4163	125.86	123.151		82.5	429.618	417.605
			78	50.8879	48.4335		76.8379	59.842	57.5453		78.9163	126.237	123.331		83	430.992	419.203
			78.5	51.054	48.5431		77.3379	59.9581	57.7639		79.4163	126.157	123.511		83.5	432.172	420.8
			79	51.1097	48.6527		77.8379	60.3889	57.9825		79.9163	126.188	123.691		84	433.53	422.396
			79.5	50.9782	48.7622		78.3379	60.5924	58.2011		80.4163	126.37	123.87		84.5	434.505	423.991
			80	50.9952	48.8718		78.8379	60.7839	58.4196		80.9163	126.51	124.05		85	435.932	425.585
			80.5	50.9305	48.9813		79.3379	61.3313	58.6381		81.4163	126.896	124.23		85.5	436.969	427.178
			81	50.968	49.0907		79.8379	61.2825	58.8566		81.9163	127.067	124.41		86	438.32	428.77
			81.5	50.7162	49.2002		80.3379	61.3772	59.0751		82.4163	126.835	124.589		86.5	439.322	430.361
			82	50.6644	49.3096		80.8379	61.5359	59.2935		82.9163	126.932	124.769		87	440.674	431.951
			82.5	50.9962	49.4191		81.3379	61.8368	59.5119		83.4163	126.768	124.948		87.5	442.14	433.539
			83	51.1569	49.5285		81.8379	62.0828	59.7303		83.9163	127.009	125.128		88	442.953	435.127
			83.5	51.1634	49.6378		82.3379	62.1223	59.9486		84.4163	127.214	125.307		88.5	444.161	436.714
			84	50.9611	49.7472		82.8379	62.0537	60.1669		84.9163	127.337	125.487		89	445.588	438.299
			84.5	50.8993	49.8565		83.3379	62.4023	60.3852		85.4163	127.728	125.666		89.5	446.691	439.884
			85	51.1105	49.9658		83.8379	62.4718	60.6035		85.9163	127.945	125.845		90	447.894	441.467
			85.5	50.872	50.075		84.3379	62.7902	60.8217		86.4163	128.071	126.024		90.5	449.217	443.05
			86	50.7674	50.1843		84.8379	62.9754	61.0399		86.9163	128.037	126.203		91	450.188	444.631
			86.5	51.1112	50.2935		85.3379	63.2662	61.2581		87.4163	128.165	126.382		91.5	451.571	446.211
			87	50.7492	50.4027		85.8379	63.3585	61.4762		87.9163	128.2	126.561		92	452.388	447.791
			87.5	50.9676	50.5119		86.3379	63.5672	61.6943		88.4163	128.71	126.74		92.5	453.754	449.369
			88	50.9473	50.621		86.8379	64.0183	61.9124		88.9163	128.619	126.919		93	454.978	450.946
			88.5	51.0733	50.7302		87.3379	63.8162	62.1305		89.4163	128.693	127.098		93.5	456.373	452.523
			89	50.7693	50.8393		87.8379	64.1484	62.3485		89.9163	129.038	127.277		94	457.348	454.098
			89.5	51.0902	50.9483		88.3379	64.3368	62.5665		90.4163	129.357	127.455		94.5	458.739	455.672
			90	51.0792	51.0574		88.8379	64.7776	62.7845		90.9163	129.404	127.634		95	459.79	457.245
			90.5	51.22	51.1664		89.3379	64.3662	63.0025		91.4163	129.194	127.813		95.5	461.044	458.817
			91	51.1008	51.2754		89.8379	64.7311	63.2204		91.9163	129.559	127.991		96	462.353	460.388
			91.5	51.2265	51.3844		90.3379	65.106	63.4383		92.4163	129.679	128.169		96.5	463.431	461.958
			92	51.1967	51.4934		90.8379	65.5626	63.6561		92.9163	129.928	128.348		97	465.042	463.527
			92.5	51.1916	51.6023		91.3379	65.5618	63.874		93.4163	130.399	128.526		97.5	466.179	465.095
			93	51.2675	51.7112		91.8379	65.5142	64.0918		93.9163	130.297	128.704		98	467.376	466.662
			93.5	51.1988	51.8201		92.3379	66.1574	64.3096		94.4163	130.466	128.883		98.5	468.042	468.228
			94	51.1536	51.929		92.8379	65.772	64.5273		94.9163	130.397	129.061		99	469.262	469.793
			94.5	50.9826	52.0378		93.3379	66.1052	64.745		95.4163	130.944	129.239		99.5	470.722	471.357
			95	50.9518	52.1466		93.8379	66.5513	64.9627		95.9163	131.105	129.417		100	471.976	472.92
			95.5	51.2439	52.2554		94.3379	66.9279	65.1804		96.4163	131.23	129.595		100.5	473.197	474.482
			96	51.2707	52.3642		94.8379	67.3167	65.398		96.9163	130.951	129.773		101	474.134	476.043
			96.5	51.161	52.4729		95.3379	67.2913	65.6156		97.4163	131.314	129.951		101.5	475.511	477.602
			97	51.4009	52.5816		95.8379	67.3171	65.8332		97.9163	131.423	130.129		102	476.77	479.161
			97.5	51.4403	52.6903		96.3379	67.3334	66.0508		98.4163	131.727	130.306		102.5	478.109	480.719
			98	51.4423	52.799		96.8379	67.9803	66.2683		98.9163	131.596	130.484		103	479.152	482.275
			98.5	51.5635	52.9076		97.3379	67.9096	66.4858		99.4163	131.856	130.662		103.5	480.501	483.831
			99	51.7841	53.0163		97.8379	67.8263	66.7033		99.9163	131.904	130.839		104	481.297	485.386
			99.5	51.8066	53.1249		98.3379	68.4733	66.9207		100.416	132.025	131.017		104.5	482.63	486.939
			100	51.6865	53.2334		98.8379	68.7861	67.1381		100.916	132.498	131.194		105	484.008	488.492
			100.5	51.3516	53.342		99.3379	68.7724	67.3555		101.416	132.595	131.372		105.5	485.074	490.044
			101	51.5939	53.4505		99.8379	69.2148	67.5729		101.916	132.979	131.549		106	486.169	491.594
			101.5	51.6162	53.559		100.338	69.2482	67.7902		102.416	132.814	131.726		106.5	487.411	493.144
			102	51.6727	53.6675		100.838	69.6662	68.0075		102.916	133.136	131.903		107	488.463	494.692
			102.5	51.4726	53.776		101.338	69.4963	68.2248		103.416	133.191	132.081		107.5	489.887	496.24
			103	51.6435	53.8844		101.838	70.1673	68.442		103.916	133.21	132.258		108	491.035	497.786
			103.5	51.6508	53.9928		102.338	70.3043	68.6593		104.416	133.338	132.435		108.5	492.173	499.332
			104	52.0227	54.1012		102.838	70.421	68.8764		104.916	133.756	132.612		109	492.75	500.876
			104.5	52.041	54.2096		103.338	70.111	69.0936		105.416	133.582	132.789		109.5	494.305	502.42
			105	51.6518	54.3179		103.838	70.7752	69.3107		105.916	133.716	132.965		110	495.395	503.962
			105.5	51.8742	54.4262		104.338	70.3862	69.5278		106.416	134.108	133.142		110.5	496.68	505.504
			106	51.8591	54.5345		104.838	70.6877	69.7449		106.916	134.109	133.319		111	497.853	507.044
			106.5	51.8895	54.6428		105.338	71.16	69.962		107.416	134.263	133.496		111.5	498.872	508.583
			107	52.0748	54.751		105.838	71.2695	70.179		107.916	134.661	133.672		112	500.125	510.122
			107.5	51.8685	54.8592		106.338	71.3865	70.396		108.416	134.772	133.849		112.5	501.469	511.659
			108	52.223	54.9674		106.838	71.7135	70.613		108.916	134.746	134.025		113	502.341	513.196
			108.5	52.3948	55.0756		107.338	72.0588	70.8299		109.416	134.652	134.202		113.5	503.659	514.731
			109	52.426	55.1837		107.838	71.6319	71.0468		109.916	135.08	134.378		114	504.414	516.265
			109.5	52.1793	55.2919		108.338	72.1218	71.2637		110.416	135.294	134.555		114.5	506.077	517.799
			110	52.1026	55.4		108.838	71.8886	71.4805		110.916	135.527	134.731		115	507.443	519.331
			110.5	52.2347	55.508		109.338	72.2697	71.6974		111.416	135.269	134.907		115.5	508.16	520.862
			111	52.2106	55.6161		109.838	72.5894	71.9142		111.916	135.334	135.083		116	509.32	522.393
			111.5	52.1014	55.7241		110.338	72.2035	72.1309		112.416	135.836	135.259		116.5	510.561	523.922
			112	52.3919	55.8321		110.838	73.3436	72.3477		112.916	135.745	135.435		117	511.863	525.45
			112.5	52.6853	55.9401		111.338	72.7731	72.5644		113.416	135.892	135.611		117.5	512.859	526.978
			113	52.6601	56.0481		111.838	72.7655	72.7811		113.916	135.651	135.787		118	514.25	528.504
			113.5	52.377	56.156		112.338	73.1669	72.9977		114.416	135.966	135.963		118.5	515.106	530.029
			114	52.4592	56.2639		112.838	73.7376	73.2144		114.916	136.125	136.139		119	516.278	531.554
			114.5	52.2481	56.3718		113.338	73.0301	73.431		115.416	135.996	136.315		119.5	517.35	533.077
			115	52.5685	56.4796		113.838	73.537	73.6475		115.916	136.185	136.491		120	518.761	534.599
			115.5	52.4109	56.5875		114.338	73.8836	73.8641		116.416	136.49	136.666		120.5	519.832	536.121
			116	52.6955	56.6953		114.838	73.6002	74.0806		116.916	136.542	136.842		121	521.157	537.641
			116.5	52.419	56.8031		115.338	74.2299	74.2971		117.416	136.525	137.017		121.5	522.266	539.16
			117	52.5297	56.9109		115.838	74.0149	74.5136		117.916	136.846	137.193		122	523.159	540.679
			117.5	52.5147	57.0186		116.338	74.6882	74.73		118.416	136.98	137.368		122.5	524.267	542.196
			118	52.5503	57.1263		116.838	74.4817	74.9464		118.916	137.23	137.544		123	525.332	543.712
			118.5	52.6084	57.234		117.338	74.8257	75.1628		119.416	137.154	137.719		123.5	526.504	545.227
			119	52.3849	57.3417		117.838	74.6324	75.3791		119.916	137.299	137.894		124	527.487	546.742
			119.5	52.4961	57.4493		118.338	74.8953	75.5955		120.416	137.512	138.069		124.5	528.692	548.255
			120	52.6412	57.557		118.838	74.6206	75.8117		120.916	137.43	138.244		125	529.688	549.767
			120.5	52.6294	57.6646		119.338	74.9851	76.028		121.416	137.624	138.419		125.5	530.956	551.279
			121	52.7036	57.7721		119.838	74.8329	76.2443		121.916	137.431	138.594		126	531.787	552.789
			121.5	52.5055	57.8797		120.338	75.0428	76.4605		122.416	137.543	138.769		126.5	533.222	554.299
			122	52.6668	57.9872		120.838	75.2623	76.6766		122.916	137.589	138.944		127	534.191	555.807
			122.5	52.726	58.0947		121.338	75.3551	76.8928		123.416	137.736	139.119		127.5	535.717	557.314
			123	52.6849	58.2022		121.838	75.7762	77.1089		123.916	138.057	139.294		128	536.342	558.821
			123.5	52.4332	58.3097		122.338	76.0468	77.325		124.416	137.898	139.469		128.5	537.796	560.326
			124	52.4152	58.4171		122.838	76.0815	77.5411		124.916	138.208	139.643		129	539.029	561.831
			124.5	52.5535	58.5245		123.338	76.2557	77.7571		125.416	137.909	139.818		129.5	539.785	563.334
			125	52.6833	58.6319		123.838	76.0656	77.9732		125.916	137.986	139.992		130	540.967	564.836
			125.5	52.7728	58.7393		124.338	76.5596	78.1891		126.416	138.232	140.167		130.5	541.931	566.338
			126	52.7773	58.8466		124.838	76.7899	78.4051		126.916	138.245	140.341		131	543.116	567.838
			126.5	52.662	58.9539		125.338	76.6763	78.621		127.416	138.046	140.516		131.5	544.101	569.338
			127	52.749	59.0612		125.838	76.7476	78.8369		127.916	138.227	140.69		132	545.537	570.836
			127.5	52.999	59.1685		126.338	76.8731	79.0528		128.416	138.235	140.864		132.5	546.167	572.334
			128	52.8116	59.2757		126.838	76.8176	79.2687		128.916	138.288	141.038		133	547.995	573.83
			128.5	52.7629	59.383		127.338	76.9916	79.4845		129.416	138.092	141.213		133.5	549.293	575.326
			129	52.4946	59.4902		127.838	76.9236	79.7003		129.916	138.166	141.387		134	550.002	576.82
			129.5	52.8832	59.5973		128.338	77.1778	79.916		130.416	138.69	141.561		134.5	551.263	578.314
			130	52.8791	59.7045		128.838	76.9542	80.1318		130.916	138.523	141.735		135	552.208	579.807
			130.5	52.7612	59.8116		129.338	77.3854	80.3475		131.416	138.871	141.909		135.5	553.711	581.298
			131	52.9993	59.9187		129.838	77.5214	80.5632		131.916	138.514	142.082		136	555.01	582.789
			131.5	52.6848	60.0258		130.338	77.6264	80.7788		132.416	138.829	142.256		136.5	555.683	584.279
			132	52.9706	60.1329		130.838	77.1907	80.9944		132.916	138.792	142.43		137	557.034	585.767
			132.5	52.4523	60.2399		131.338	77.319	81.21		133.416	138.757	142.604		137.5	557.86	587.255
			133	52.8806	60.3469		131.838	77.5641	81.4256		133.916	138.785	142.777		138	559.019	588.742
			133.5	52.566	60.4539		132.338	77.8875	81.6411		134.416	139.104	142.951		138.5	560.16	590.228
			134	52.5229	60.5609		132.838	78.038	81.8567		134.916	138.667	143.124		139	561.493	591.712
			134.5	53.0644	60.6678		133.338	77.7637	82.0721		135.416	138.942	143.298		139.5	562.665	593.196
			135	52.8426	60.7747		133.838	77.8186	82.2876		135.916	138.646	143.471		140	563.772	594.679
			135.5	52.9879	60.8816		134.338	77.7272	82.503		136.416	138.743	143.645		140.5	564.961	596.161
			136	52.9151	60.9885		134.838	77.9788	82.7184		136.916	138.81	143.818		141	565.628	597.642
			136.5	53.109	61.0953		135.338	77.9694	82.9338		137.416	138.671	143.991		141.5	566.962	599.122
			137	53.0465	61.2022		135.838	77.9957	83.1492		137.916	138.566	144.164		142	568.326	600.601
			137.5	53.0245	61.309		136.338	77.6454	83.3645		138.416	138.744	144.337		142.5	569.239	602.079
			138	52.7301	61.4157		136.838	77.8992	83.5798		138.916	138.976	144.51		143	570.401	603.556
			138.5	52.9371	61.5225		137.338	78.016	83.795		139.416	138.871	144.683		143.5	571.711	605.032
			139	53.1933	61.6292		137.838	78.1017	84.0103		139.916	138.892	144.856		144	572.993	606.507
			139.5	52.9944	61.7359		138.338	78.2496	84.2255		140.416	139.187	145.029		144.5	573.948	607.981
			140	53.0581	61.8426		138.838	77.9437	84.4407		140.916	139.006	145.202		145	575.011	609.454
			140.5	53.0714	61.9493		139.338	77.9304	84.6558		141.416	138.565	145.375		145.5	575.737	610.926
			141	53.3486	62.0559		139.838	78.4137	84.8709		141.916	138.502	145.548		146	576.667	612.397
			141.5	53.3337	62.1625		140.338	78.2357	85.086		142.416	138.868	145.72		146.5	577.928	613.867
			142	53.4836	62.2691		140.838	77.9675	85.3011		142.916	138.984	145.893		147	578.55	615.337
			142.5	53.563	62.3757		141.338	78.0913	85.5161		143.416	138.864	146.065		147.5	580.209	616.805
			143	53.6209	62.4822		141.838	78.2107	85.7312		143.916	138.607	146.238		148	581.161	618.272
			143.5	53.9679	62.5887		142.338	78.1893	85.9461		144.416	138.875	146.41		148.5	582.212	619.739
			144	53.9355	62.6952		142.838	78.1482	86.1611		144.916	138.63	146.583		149	583.247	621.204
			144.5	53.8892	62.8017		143.338	78.2568	86.376		145.416	138.805	146.755		149.5	584.531	622.668
			145	53.8364	62.9082		143.838	78.2774	86.5909		145.916	139.002	146.927		150	585.645	624.132
			145.5	54.0858	63.0146		144.338	78.6522	86.8058		146.416	138.887	147.099		150.5	587.012	625.594
			146	53.955	63.121		144.838	78.5817	87.0206		146.916	139.101	147.272		151	587.789	627.056
			146.5	53.9937	63.2274		145.338	78.3379	87.2355		147.416	139.15	147.444		151.5	588.968	628.517
			147	54.0559	63.3337		145.838	78.0754	87.4503		147.916	139.238	147.616		152	589.86	629.976
			147.5	54.5499	63.44		146.338	78.7826	87.665		148.416	139.32	147.788		152.5	591.133	631.435
			148	54.046	63.5464		146.838	78.5883	87.8798		148.916	139.292	147.96		153	592.115	632.893
			148.5	54.2527	63.6526		147.338	78.3545	88.0945		149.416	139.252	148.131		153.5	593.005	634.349
			149	54.3635	63.7589		147.838	78.5	88.3091		149.916	139.121	148.303		154	594.286	635.805
			149.5	54.6556	63.8651		148.338	78.6509	88.5238		150.416	139.054	148.475		154.5	595.34	637.26
			150	54.3983	63.9714		148.838	78.2424	88.7384		150.916	139.567	148.647		155	596.351	638.714
			150.5	54.6451	64.0775		149.338	78.5114	88.953		151.416	139.374	148.818		155.5	597.712	640.167
			151	54.6319	64.1837		149.838	78.5985	89.1676		151.916	139.433	148.99		156	598.905	641.619
			151.5	54.7677	64.2899		150.338	78.6028	89.3821		152.416	138.982	149.161		156.5	599.823	643.07
			152	54.3618	64.396		150.838	78.3891	89.5966		152.916	139.039	149.333		157	601.015	644.52
			152.5	54.6884	64.5021		151.338	78.6037	89.8111		153.416	139.057	149.504		157.5	602.219	645.969
			153	54.912	64.6081		151.838	78.8512	90.0256		153.916	139.264	149.676		158	603.181	647.417
			153.5	55.1005	64.7142		152.338	78.6786	90.24		154.416	139.258	149.847		158.5	604.242	648.865
			154	55.0014	64.8202		152.838	78.7389	90.4544		154.916	139.341	150.018		159	605.455	650.311
			154.5	55.2176	64.9262		153.338	79.1989	90.6688		155.416	139.007	150.189		159.5	606.3	651.756
			155	55.0252	65.0322		153.838	78.8275	90.8831		155.916	139.177	150.36		160	607.558	653.201
			155.5	55.0771	65.1382		154.338	79.071	91.0975		156.416	139.048	150.531		160.5	608.483	654.644
			156	55.0987	65.2441		154.838	78.9943	91.3118		156.916	139.313	150.702		161	609.516	656.086
			156.5	55.0903	65.35		155.338	78.8472	91.526		157.416	139.438	150.873		161.5	610.441	657.528
			157	55.336	65.4559		155.838	79.2038	91.7403		157.916	139.19	151.044		162	611.384	658.969
			157.5	55.2933	65.5618		156.338	79.1168	91.9545		158.416	139.187	151.215		162.5	612.484	660.408
			158	55.319	65.6676		156.838	79.2867	92.1687		158.916	139.513	151.386		163	613.362	661.847
			158.5	55.595	65.7734		157.338	79.1972	92.3828		159.416	139.406	151.557		163.5	614.938	663.285
			159	55.6663	65.8792		157.838	79.1626	92.5969		159.916	139.393	151.727		164	615.828	664.721
			159.5	55.6822	65.985		158.338	79.1355	92.811		160.416	139.353	151.898		164.5	617.066	666.157
			160	55.642	66.0907		158.838	79.2181	93.0251		160.916	139.468	152.069		165	617.747	667.592
			160.5	55.6396	66.1965		159.338	78.9175	93.2391		161.416	139.757	152.239		165.5	618.705	669.026
			161	55.5235	66.3022		159.838	79.2512	93.4532		161.916	139.65	152.409		166	619.937	670.459
			161.5	55.7078	66.4079		160.338	79.4075	93.6672		162.416	140.256	152.58		166.5	620.655	671.891
			162	55.9076	66.5135		160.838	79.2279	93.8811		162.916	139.923	152.75		167	621.71	673.322
			162.5	55.6862	66.6191		161.338	79.614	94.095		163.416	139.808	152.92		167.5	622.554	674.753
			163	55.9058	66.7248		161.838	79.5276	94.3089		163.916	139.809	153.091		168	623.804	676.182
			163.5	55.9802	66.8303		162.338	79.2824	94.5228		164.416	139.782	153.261		168.5	625.125	677.61
			164	55.9912	66.9359		162.838	79.4899	94.7367		164.916	139.706	153.431		169	625.94	679.038
			164.5	56.0618	67.0414		163.338	79.5588	94.9505		165.416	139.945	153.601		169.5	626.924	680.464
			165	55.8453	67.147		163.838	79.6689	95.1643		165.916	140.101	153.771		170	627.679	681.89
			165.5	55.9829	67.2525		164.338	79.6116	95.3781		166.416	140.108	153.941		170.5	628.768	683.314
			166	55.7972	67.3579		164.838	80.1552	95.5918		166.916	140.116	154.111		171	629.805	684.738
			166.5	55.9536	67.4634		165.338	80.0026	95.8055		167.416	139.933	154.281		171.5	630.749	686.161
			167	55.9359	67.5688		165.838	80.0211	96.0192		167.916	140.263	154.45		172	631.805	687.582
			167.5	55.713	67.6742		166.338	80.3006	96.2329		168.416	140.2	154.62		172.5	632.962	689.003
			168	55.7368	67.7796		166.838	80.2316	96.4465		168.916	139.864	154.79		173	634.176	690.423
			168.5	56.0193	67.8849		167.338	80.6404	96.6601		169.416	140.502	154.959		173.5	635.661	691.842
			169	55.838	67.9903		167.838	80.1258	96.8737		169.916	140.46	155.129		174	636.313	693.26
			169.5	55.6175	68.0956		168.338	80.4252	97.0872		170.416	140.472	155.298		174.5	637.35	694.677
			170	55.7999	68.2008		168.838	80.7457	97.3007		170.916	140.628	155.468		175	638.551	696.094
			170.5	55.5351	68.3061		169.338	80.8682	97.5142		171.416	140.921	155.637		175.5	639.498	697.509
			171	55.3452	68.4113		169.838	80.6993	97.7277		171.916	140.462	155.807		176	640.717	698.923
			171.5	55.2351	68.5166		170.338	80.8159	97.9411		172.416	140.546	155.976		176.5	641.325	700.337
			172	55.3639	68.6218		170.838	80.9172	98.1545		172.916	140.761	156.145		177	642.664	701.749
			172.5	55.2808	68.7269		171.338	81.2306	98.3679		173.416	140.652	156.314		177.5	643.5	703.161
			173	55.4166	68.8321		171.838	80.9959	98.5813		173.916	140.553	156.483		178	644.818	704.571
			173.5	55.1676	68.9372		172.338	81.3153	98.7946		174.416	140.606	156.652		178.5	646.187	705.981
			174	55.3573	69.0423		172.838	81.4688	99.0079		174.916	140.872	156.821		179	647.119	707.39
			174.5	55.2781	69.1474		173.338	82.0955	99.2212		175.416	141.091	156.99		179.5	647.728	708.797
			175	54.937	69.2524		173.838	81.7295	99.4344		175.916	141.064	157.159		180	649.111	710.204
			175.5	54.7657	69.3575		174.338	82.0533	99.6476		176.416	141.358	157.328		180.5	650.014	711.61
			176	54.6146	69.4625		174.838	81.8522	99.8608		176.916	141.367	157.497		181	651.097	713.015
			176.5	54.6353	69.5674		175.338	82.2502	100.074		177.416	141.573	157.665		181.5	651.889	714.42
			177	54.509	69.6724		175.838	82.2989	100.287		177.916	141.995	157.834		182	653.079	715.823
			177.5	54.2088	69.7773		176.338	82.643	100.5		178.416	142.51	158.003		182.5	654.282	717.225
			178	54.1284	38.778		176.838	82.8747	100.713		178.916	143.545	158.171		183	655.169	718.627
			178.5	53.2712	38.7696		177.338	83.2045	100.926		179.416	144.277	158.34		183.5	656.328	720.027
			179	51.8241	38.7613		177.838	83.1206	101.139		179.916	145.565	158.508		184	656.916	721.427
			179.5	48.2873	38.7529		178.338	83.6479	101.352		180.416	146.474	158.677		184.5	658.221	722.825
			180	44.2032	38.7445		178.838	83.9004	101.565		180.916	148.06	158.845		185	659.264	724.223
			180.5	38.6613	38.7362		179.338	84.3328	101.778		181.416	149.308	159.013		185.5	660.483	725.62
			181	31.7021	38.7278		179.838	84.5751	101.991		181.916	150.41	159.181		186	661.547	727.016
			181.5	24.0694	38.7194		180.338	84.8416	102.204		182.416	151.203	159.35		186.5	662.317	728.41
			182	16.3989	38.7111		180.838	85.7061	102.417		182.916	151.554	159.518		187	663.704	729.805
			182.5	9.3422	38.7027		181.338	86.4124	102.63		183.416	150.492	159.686		187.5	664.611	731.198
			183	3.0515	38.6944		181.838	87.1102	102.843		183.916	146.858	65.6453		188	665.394	732.59
			183.5	-1.5859	38.686		182.338	87.6864	103.055		184.416	140.526	65.6255		188.5	666.638	733.981
			184	-5.4386	38.6777		182.838	87.8744	103.268		184.916	131.502	65.6057		189	667.187	564.318
			184.5	-8.1843	38.6693		183.338	87.1485	103.481		185.416	119.526	65.5859		189.5	667.833	564.27
			185	-9.3911	38.661		183.838	85.5417	103.693		185.916	105.619	65.5661		190	668.111	564.221
			185.5	-9.6266	38.6526		184.338	82.3788	103.906		186.416	89.7566	65.5463		190.5	667.131	564.172
			186	-9.667	38.6443		184.838	77.5235	104.119		186.916	75.0535	65.5265		191	664.729	564.123
			186.5	-9.5816	38.636		185.338	71.8142	104.331		187.416	60.7976	65.5067		191.5	660.219	564.075
			187	-8.8815	38.6276		185.838	64.9091	104.544		187.916	48.9034	65.4869		192	651.079	564.026
			187.5	-8.2674	38.6193		186.338	58.1621	104.757		188.416	39.2429	65.4672		192.5	637.575	563.977
			188	-7.444	38.6109		186.838	51.7232	81.2543		188.916	32.6076	65.4474		193	618.804	563.929
			188.5	-6.6299	38.6026		187.338	46.2201	81.2465		189.416	27.6322	65.4276		193.5	596.672	563.88
			189	-5.6372	38.5943		187.838	41.6007	81.2387		189.916	24.4614	65.4079		194	570.232	563.831
			189.5	-4.5305	38.586		188.338	38.422	81.231		190.416	22.6878	65.3881		194.5	542.584	563.783
			190	-3.6736	38.5776		188.838	35.9224	81.2232		190.916	22.0921	65.3684		195	515.379	563.734
			190.5	-2.969	38.5693		189.338	35.0306	81.2154		191.416	21.8643	65.3487		195.5	491.17	563.685
			191	-1.9485	38.561		189.838	34.4633	81.2077		191.916	22.2649	65.3289		196	469.733	563.637
			191.5	-1.5284	38.5527		190.338	34.2466	81.1999		192.416	22.4277	65.3092		196.5	453.459	563.588
			192	-0.5315	38.5443		190.838	34.572	81.1921		192.916	23.173	65.2895		197	441.439	563.539
			192.5	0.6081	38.536		191.338	35.0978	81.1843		193.416	23.7548	65.2698		197.5	433.032	563.491
			193	0.8677	38.5277		191.838	36.2913	81.1766		193.916	24.0015	65.2501		198	427.104	563.442
			193.5	1.5653	38.5194		192.338	37.0115	81.1688		194.416	24.8679	65.2304		198.5	423.135	563.393
			194	2.5832	38.5111		192.838	37.7251	81.161		194.916	25.8086	65.2107		199	421.069	563.345
			194.5	3.4282	38.5028		193.338	38.503	81.1533		195.416	26.1402	65.191		199.5	419.604	563.296
			195	3.9329	38.4944		193.838	39.4703	81.1455		195.916	26.7371	65.1713		200	418.991	563.247
			195.5	4.9807	38.4861		194.338	40.2086	81.1377		196.416	27.5378	65.1516		200.5	418.576	563.199
			196	5.409	38.4778		194.838	40.9889	81.13		196.916	27.8846	65.132		201	418.289	563.15
			196.5	6.1594	38.4695		195.338	41.5763	81.1222		197.416	28.4051	65.1123		201.5	418.137	563.101
			197	6.8177	38.4612		195.838	43.0606	81.1145		197.916	29.6877	65.0926		202	418.034	563.053
			197.5	7.244	38.4529		196.338	43.6571	81.1067		198.416	30.0013	65.073		202.5	417.885	563.004
			198	7.9528	38.4446		196.838	44.2823	81.0989		198.916	30.3716	65.0533		203	417.941	562.956
			198.5	8.1021	38.4363		197.338	45.0664	81.0912		199.416	30.6857	65.0337		203.5	417.954	562.907
			199	8.9702	38.428		197.838	45.3433	81.0834		199.916	31.0395	65.0141		204	418.027	562.858
			199.5	9.299	38.4197		198.338	46.0904	81.0757		200.416	32.0696	64.9944		204.5	418.114	562.81
			200	9.9032	38.4114		198.838	46.7507	81.0679		200.916	31.9096	64.9748		205	418.122	562.761
			200.5	10.0763	38.4032		199.338	47.6282	81.0601		201.416	32.7491	64.9552		205.5	418.277	562.713
			201	10.7455	38.3949		199.838	48.0403	81.0524		201.916	33.0749	64.9356		206	418.164	562.664
			201.5	11.4679	38.3866		200.338	48.7665	81.0446		202.416	33.3584	64.916		206.5	418.262	562.615
			202	11.5314	38.3783		200.838	49.7775	81.0369		202.916	33.9814	64.8964		207	418.588	562.567
			202.5	12.0298	38.37		201.338	49.921	81.0291		203.416	34.4917	64.8768		207.5	418.604	562.518
			203	12.3896	38.3617		201.838	50.3782	81.0214		203.916	34.5492	64.8572		208	418.415	562.47
			203.5	12.9348	38.3534		202.338	50.7113	81.0136		204.416	34.9583	64.8376		208.5	418.719	562.421
			204	13.0783	38.3452		202.838	51.3871	81.0059		204.916	35.1915	64.8181		209	418.866	562.373
			204.5	13.3	38.3369		203.338	51.9426	80.9981		205.416	36.0635	64.7985		209.5	419.163	562.324
			205	14.1691	38.3286		203.838	52.7698	80.9904		205.916	36.0703	64.7789		210	419.275	562.275
			205.5	13.8404	38.3203		204.338	52.9446	80.9826		206.416	36.529	64.7594		210.5	419.114	562.227
			206	14.5328	38.3121		204.838	53.6457	80.9749		206.916	36.6739	64.7398		211	419.354	562.178
			206.5	14.8296	38.3038		205.338	53.5216	80.9671		207.416	36.8474	64.7203		211.5	419.254	562.13
			207	15.0598	38.2955		205.838	53.7796	80.9594		207.916	36.9544	64.7007		212	419.568	562.081
			207.5	15.183	38.2873		206.338	54.3636	80.9516		208.416	37.1841	64.6812		212.5	419.83	562.033
			208	15.4522	38.279		206.838	54.6428	80.9439		208.916	37.6631	64.6617		213	420.043	561.984
			208.5	15.8006	38.2707		207.338	54.8866	80.9361		209.416	37.8298	64.6421		213.5	420.01	561.936
			209	16.0029	38.2625		207.838	55.6659	80.9284		209.916	37.8153	64.6226		214	419.841	561.887
			209.5	16.3085	38.2542		208.338	55.8155	80.9206		210.416	38.0253	64.6031		214.5	420.328	561.839
			210	16.5155	38.246		208.838	55.7337	80.9129		210.916	38.3914	64.5836		215	419.927	561.79
			210.5	16.5067	38.2377		209.338	56.1794	80.9052		211.416	38.3225	64.5641		215.5	419.869	561.742
			211	17.0614	38.2295		209.838	56.313	80.8974		211.916	38.7562	64.5446		216	420.049	561.693
			211.5	17.0793	38.2212		210.338	56.7736	80.8897		212.416	38.8922	64.5251		216.5	420.278	561.645
			212	17.3935	38.213		210.838	56.8183	80.8819		212.916	38.9254	64.5057		217	420.168	561.596
			212.5	17.5501	38.2047		211.338	56.8746	80.8742		213.416	39.013	64.4862		217.5	420.288	561.548
			213	17.7975	38.1965		211.838	57.8107	80.8665		213.916	39.2344	64.4667		218	420.456	561.499
			213.5	17.9701	38.1882		212.338	57.4477	80.8587		214.416	39.4555	64.4472		218.5	420.602	561.451
			214	18.1503	38.18		212.838	57.7403	80.851		214.916	39.9575	64.4278		219	420.851	561.402
			214.5	18.302	38.1717		213.338	58.5835	80.8432		215.416	39.7881	64.4083		219.5	420.721	561.354
			215	18.4696	38.1635		213.838	57.4695	80.8355		215.916	40.0811	64.3889		220	420.93	561.305
			215.5	18.6337	38.1553		214.338	58.2522	80.8278		216.416	39.9795	64.3695		220.5	420.698	561.257
			216	19.0336	38.147		214.838	58.489	80.82		216.916	40.1549	64.35		221	421.01	561.208
			216.5	19.0322	38.1388		215.338	58.4956	80.8123		217.416	40.2854	64.3306		221.5	421.172	561.16
			217	19.1271	38.1306		215.838	58.8316	80.8046		217.916	40.2772	64.3112		222	421.085	561.111
			217.5	19.3817	38.1223		216.338	58.9721	80.7968		218.416	40.1831	64.2918		222.5	421.084	561.063
			218	19.7399	38.1141		216.838	59.1327	80.7891		218.916	40.4801	64.2723		223	421.264	561.014
			218.5	19.9333	38.1059		217.338	59.469	80.7814		219.416	40.7517	64.2529		223.5	421.131	560.966
			219	19.8887	38.0977		217.838	60.1058	80.7736		219.916	40.8391	64.2335		224	421.19	560.918
			219.5	20.1231	38.0894		218.338	60.0681	80.7659		220.416	40.829	64.2141		224.5	421.632	560.869
			220	20.332	38.0812		218.838	59.6481	80.7582		220.916	40.9215	64.1948		225	421.444	560.821
			220.5	20.4535	38.073		219.338	59.8244	80.7505		221.416	40.9436	64.1754		225.5	421.598	560.772
			221	20.2389	38.0648		219.838	59.7754	80.7427		221.916	41.3666	64.156		226	421.409	560.724
			221.5	20.5383	38.0566		220.338	60.1889	80.735		222.416	41.1825	64.1366		226.5	421.574	560.675
			222	20.9775	38.0484		220.838	60.7485	80.7273		222.916	41.267	64.1173		227	421.916	560.627
			222.5	21.0139	38.0401		221.338	60.2545	80.7196		223.416	41.2939	64.0979		227.5	421.878	560.579
			223	21.5388	38.0319		221.838	60.2339	80.7118		223.916	41.2603	64.0786		228	421.901	560.53
			223.5	21.0325	38.0237		222.338	60.508	80.7041		224.416	41.1556	64.0592		228.5	421.782	560.482
			224	21.5394	38.0155		222.838	60.7838	80.6964		224.916	41.0902	64.0399		229	421.781	560.433
			224.5	21.4046	38.0073		223.338	60.8253	80.6887		225.416	41.4477	64.0205		229.5	422.04	560.385
			225	21.751	37.9991		223.838	60.5472	80.6809		225.916	41.0292	64.0012		230	421.863	560.337
			225.5	21.9244	37.9909		224.338	60.5848	80.6732		226.416	41.1712	63.9819		230.5	421.764	560.288
			226	21.8953	37.9827		224.838	60.7537	80.6655		226.916	41.2549	63.9626		231	421.832	560.24
			226.5	22.3455	37.9745		225.338	61.9355	80.6578		227.416	41.406	63.9433		231.5	421.901	560.192
			227	22.4394	37.9663		225.838	61.0486	80.6501		227.916	41.4212	63.924		232	421.782	560.143
			227.5	22.0121	37.9581		226.338	61.7167	80.6424		228.416	41.1185	63.9047		232.5	421.928	560.095
			228	22.1176	37.9499		226.838	61.1591	80.6346		228.916	41.3936	63.8854		233	422.216	560.046
			228.5	22.5032	37.9417		227.338	61.8414	80.6269		229.416	41.4484	63.8661		233.5	422.067	559.998
			229	22.7942	37.9335		227.838	61.4097	80.6192		229.916	41.4787	63.8468		234	421.911	559.95
			229.5	22.7978	37.9254		228.338	60.9405	80.6115		230.416	41.5766	63.8275		234.5	421.908	559.901
			230	23.0223	37.9172		228.838	61.0838	80.6038		230.916	41.2946	63.8083		235	421.421	559.853
			230.5	22.9575	37.909		229.338	61.1655	80.5961		231.416	41.1018	63.789		235.5	421.924	559.805
			231	23.1673	37.9008		229.838	61.6094	80.5884		231.916	41.1465	63.7697		236	422.065	559.756
			231.5	23.5851	37.8926		230.338	61.3917	80.5806		232.416	41.2552	63.7505		236.5	421.763	559.708
			232	23.2779	37.8844		230.838	61.5773	80.5729		232.916	41.2897	63.7312		237	422.114	559.66
			232.5	23.4194	37.8763		231.338	61.747	80.5652		233.416	41.4353	63.712		237.5	422.276	559.611
			233	23.4153	37.8681		231.838	61.2077	80.5575		233.916	40.7006	63.6928		238	421.766	559.563
			233.5	23.406	37.8599		232.338	61.3241	80.5498		234.416	41.2053	63.6735		238.5	421.758	559.515
			234	23.8358	37.8518		232.838	61.2186	80.5421		234.916	40.9722	63.6543		239	422.007	559.466
			234.5	24.1256	37.8436		233.338	61.5645	80.5344		235.416	41.2335	63.6351		239.5	421.84	559.418
			235	23.9549	37.8354		233.838	61.7652	80.5267		235.916	41.4469	63.6159		240	421.838	559.37
			235.5	23.9086	37.8272		234.338	61.6738	80.519		236.416	41.1933	63.5967		240.5	421.56	559.321
			236	23.9227	37.8191		234.838	61.8659	80.5113		236.916	40.8187	63.5775		241	421.563	559.273
			236.5	24.1839	37.8109		235.338	61.7993	80.5036		237.416	41.258	63.5583		241.5	421.799	559.225
			237	24.1769	37.8028		235.838	61.4383	80.4959		237.916	41.1812	63.5391		242	421.765	559.177
			237.5	24.2466	37.7946		236.338	61.4169	80.4882		238.416	41.1667	63.5199		242.5	421.812	559.128
			238	24.3747	37.7864		236.838	61.6974	80.4805		238.916	41.1795	63.5007		243	421.402	559.08
			238.5	24.169	37.7783		237.338	61.9709	80.4728		239.416	41.4407	63.4815		243.5	421.651	559.032
			239	24.612	37.7701		237.838	61.545	80.4651		239.916	41.1671	63.4624		244	421.594	558.984
			239.5	24.625	37.762		238.338	61.5462	80.4574		240.416	41.1974	63.4432		244.5	421.687	558.935
			240	24.8573	37.7538		238.838	61.4685	80.4497		240.916	40.7429	63.4241		245	421.326	558.887
			240.5	25.0038	37.7457		239.338	61.5852	80.442		241.416	41.1312	63.4049		245.5	421.612	558.839
			241	25.1423	37.7375		239.838	61.0584	80.4343		241.916	41.267	63.3858		246	421.632	558.79
			241.5	24.9998	37.7294		240.338	61.1288	80.4266		242.416	41.3925	63.3666		246.5	421.421	558.742
			242	25.375	37.7213		240.838	61.5236	80.4189		242.916	41.0709	63.3475		247	421.692	558.694
			242.5	25.0398	37.7131		241.338	61.4075	80.4112		243.416	41.1266	63.3284		247.5	421.454	558.646
			243	25.3117	37.705		241.838	61.0625	80.4035		243.916	41.0984	63.3093		248	421.488	558.598
			243.5	25.3364	37.6968		242.338	61.5901	80.3958		244.416	41.0769	63.2902		248.5	421.526	558.549
			244	25.3867	37.6887		242.838	61.1159	80.3881		244.916	41.2511	63.271		249	421.342	558.501
			244.5	25.0771	37.6806		243.338	60.7666	80.3804		245.416	41.3406	63.2519		249.5	420.978	558.453
			245	25.2913	37.6724		243.838	61.1027	80.3727		245.916	41	63.2328		250	421.259	558.405
			245.5	25.5263	37.6643		244.338	60.5901	80.365		246.416	40.9584	63.2138		250.5	421.214	558.356
			246	25.6506	37.6562		244.838	61.0112	80.3573		246.916	40.8238	63.1947		251	421.349	558.308
			246.5	25.2607	37.648		245.338	60.6709	80.3496		247.416	40.9051	63.1756		251.5	421.188	558.26
			247	25.2511	37.6399		245.838	60.7999	80.342		247.916	41.0789	63.1565		252	420.823	558.212
			247.5	25.516	37.6318		246.338	60.6858	80.3343		248.416	41.0638	63.1375		252.5	421.098	558.164
			248	25.3035	37.6237		246.838	61.3438	80.3266		248.916	40.7692	63.1184		253	420.969	558.115
			248.5	25.6598	37.6155		247.338	60.7582	80.3189		249.416	40.8291	63.0993		253.5	420.985	558.067
			249	25.618	37.6074		247.838	60.5092	80.3112		249.916	40.598	63.0803		254	420.811	558.019
			249.5	25.3057	37.5993		248.338	60.2153	80.3035		250.416	40.7733	63.0612		254.5	421.223	557.971
			250	25.5313	37.5912		248.838	61.1113	80.2958		250.916	41.3026	63.0422		255	421.02	557.923
			250.5	25.3324	37.5831		249.338	60.855	80.2882		251.416	41.1048	63.0232		255.5	421.225	557.874
			251	25.3181	37.575		249.838	60.7345	80.2805		251.916	41.0086	63.0041		256	420.784	557.826
			251.5	25.4286	37.5669		250.338	60.4311	80.2728		252.416	41.4051	62.9851		256.5	421.042	557.778
			252	25.2344	37.5588		250.838	60.1001	80.2651		252.916	41.0784	62.9661		257	420.808	557.73
			252.5	25.5128	37.5506		251.338	60.8287	80.2574		253.416	40.8437	62.9471		257.5	420.772	557.682
			253	25.617	37.5425		251.838	60.3371	80.2498		253.916	41.1552	62.9281		258	420.606	557.634
			253.5	25.5468	37.5344		252.338	60.3984	80.2421		254.416	41.2753	62.9091		258.5	420.193	557.585
			254	25.4364	37.5263		252.838	60.7596	80.2344		254.916	40.9777	62.8901		259	420.591	557.537
			254.5	25.3907	37.5182		253.338	60.0072	80.2267		255.416	40.9033	62.8711		259.5	420.295	557.489
			255	25.7373	37.5101		253.838	60.0503	80.219		255.916	40.7516	62.8521		260	420.366	557.441
			255.5	25.4936	37.502		254.338	60.2281	80.2114		256.416	40.9952	62.8332		260.5	420.45	557.393
			256	25.4842	37.494		254.838	60.199	80.2037		256.916	41.0882	62.8142		261	420.304	557.345
			256.5	25.4907	37.4859		255.338	60.1771	80.196		257.416	40.8719	62.7952		261.5	420.618	557.297
			257	25.5904	37.4778		255.838	60.343	80.1883		257.916	40.9833	62.7763		262	419.994	557.249
			257.5	25.6837	37.4697		256.338	59.8369	80.1807		258.416	40.9456	62.7573		262.5	420.07	557.2
			258	25.6285	37.4616		256.838	60.1945	80.173		258.916	40.8814	62.7384		263	419.9	557.152
			258.5	25.588	37.4535		257.338	59.8553	80.1653		259.416	40.5978	62.7194		263.5	419.836	557.104
			259	26.1597	37.4454		257.838	59.6143	80.1577		259.916	40.6721	62.7005		264	419.56	557.056
			259.5	25.4186	37.4373		258.338	59.9111	80.15		260.416	40.917	62.6816		264.5	419.8	557.008
			260	25.6814	37.4293		258.838	59.8931	80.1423		260.916	41.2555	62.6626		265	419.438	556.96
			260.5	25.6907	37.4212		259.338	59.7665	80.1346		261.416	41.0001	62.6437		265.5	419.459	556.912
			261	25.7138	37.4131		259.838	59.7598	80.127		261.916	40.7339	62.6248		266	419.523	556.864
			261.5	25.6333	37.405		260.338	59.6162	80.1193		262.416	40.7706	62.6059		266.5	418.797	556.816
			262	25.5666	37.397		260.838	59.5077	80.1116		262.916	40.8199	62.587		267	419.192	556.768
			262.5	25.6587	37.3889		261.338	59.3923	80.104		263.416	40.668	62.5681		267.5	418.798	556.72
			263	25.7085	37.3808		261.838	59.9572	80.0963		263.916	40.7087	62.5492		268	418.926	556.671
			263.5	25.889	37.3728		262.338	60.1161	80.0887		264.416	40.5894	62.5303		268.5	418.782	556.623
			264	26.1397	37.3647		262.838	59.8875	80.081		264.916	40.7393	62.5114		269	418.516	556.575
			264.5	25.7302	37.3566		263.338	59.8088	80.0733		265.416	40.6633	62.4926		269.5	418.535	556.527
			265	25.7489	37.3486		263.838	60.2112	80.0657		265.916	40.7466	62.4737		270	418.285	556.479
			265.5	25.6921	37.3405		264.338	59.5875	80.058		266.416	41.0076	62.4548		270.5	418.283	556.431
			266	25.8758	37.3324		264.838	59.9036	80.0503		266.916	40.9557	62.436		271	418.214	556.383
			266.5	25.7761	37.3244		265.338	59.8196	80.0427		267.416	41.0183	62.4171		271.5	418.064	556.335
			267	25.9561	37.3163		265.838	59.4418	80.035		267.916	40.702	62.3983		272	417.936	556.287
			267.5	25.8075	37.3083		266.338	59.3837	80.0274		268.416	40.6559	62.3795		272.5	417.534	556.239
			268	25.8699	37.3002		266.838	59.3613	80.0197		268.916	40.7169	62.3606		273	417.46	556.191
			268.5	25.8246	37.2922		267.338	59.53	80.012		269.416	40.5406	62.3418		273.5	417.456	556.143
			269	26.0291	37.2841		267.838	58.9647	80.0044		269.916	40.6143	62.323		274	417.239	556.095
			269.5	25.7997	37.2761		268.338	59.0094	79.9967		270.416	40.5739	62.3042		274.5	417.203	556.047
			270	25.9656	37.268		268.838	59.0397	79.9891		270.916	40.5658	62.2853		275	417.202	555.999
			270.5	26.0433	37.26		269.338	58.7869	79.9814		271.416	40.7342	62.2665		275.5	416.944	555.951
			271	26.2448	37.2519		269.838	58.6696	79.9738		271.916	40.5811	62.2477		276	417.249	555.903
			271.5	25.9029	37.2439		270.338	59.4656	79.9661		272.416	40.8891	62.229		276.5	416.91	555.855
			272	26.1389	37.2359		270.838	58.671	79.9585		272.916	40.9598	62.2102		277	416.741	555.807
			272.5	25.9649	37.2278		271.338	59.0013	79.9508		273.416	40.891	62.1914		277.5	416.891	555.759
			273	26.095	37.2198		271.838	59.5361	79.9432		273.916	40.3592	62.1726		278	416.433	555.711
			273.5	26.1128	37.2118		272.338	59.102	79.9355		274.416	40.8182	62.1538		278.5	416.684	555.663
			274	26.4222	37.2037		272.838	59.3733	79.9279		274.916	40.8838	62.1351		279	416.63	555.615
			274.5	26.2258	37.1957		273.338	58.5916	79.9202		275.416	40.8457	62.1163		279.5	416.531	555.567
			275	26.4921	37.1877		273.838	59.1738	79.9126		275.916	41.0568	62.0976		280	416.895	555.519
			275.5	26.2689	37.1796		274.338	58.9064	79.9049		276.416	40.8851	62.0788		280.5	416.834	555.471
			276	26.0983	37.1716		274.838	59.224	79.8973		276.916	40.702	62.0601		281	416.465	555.423
			276.5	26.2014	37.1636		275.338	58.9581	79.8896		277.416	40.6312	62.0413		281.5	416.466	555.375
			277	26.3116	37.1556		275.838	59.1606	79.882		277.916	41.0263	62.0226		282	416.079	555.327
			277.5	26.2052	37.1476		276.338	58.769	79.8744		278.416	40.9295	62.0039		282.5	415.768	555.279
			278	26.1723	37.1395		276.838	58.4311	79.8667		278.916	41.1474	61.9852		283	415.998	555.231
			278.5	25.9931	37.1315		277.338	58.7129	79.8591		279.416	40.785	61.9664		283.5	415.858	555.183
			279	26.5577	37.1235		277.838	59.3276	79.8514		279.916	40.8055	61.9477		284	415.711	555.135
			279.5	26.2628	37.1155		278.338	59.3916	79.8438		280.416	40.8244	61.929		284.5	416.116	555.087
			280	26.4222	37.1075		278.838	59.3708	79.8361		280.916	40.388	61.9103		285	415.653	555.04
			280.5	26.5335	37.0995		279.338	58.7313	79.8285		281.416	40.7945	61.8916		285.5	415.924	554.992
			281	26.7793	37.0915		279.838	58.9182	79.8209		281.916	40.9656	61.873		286	415.887	554.944
			281.5	26.7068	37.0835		280.338	58.7046	79.8132		282.416	40.9875	61.8543		286.5	415.709	554.896
			282	26.8424	37.0755		280.838	59.3581	79.8056		282.916	40.9598	61.8356		287	415.689	554.848
			282.5	26.6275	37.0675		281.338	58.4746	79.798		283.416	40.9928	61.8169		287.5	415.519	554.8
			283	26.5834	37.0595		281.838	59.0285	79.7903		283.916	41.0024	61.7983		288	415.675	554.752
			283.5	26.7639	37.0515		282.338	58.9261	79.7827		284.416	40.8968	61.7796		288.5	415.436	554.704
			284	26.5849	37.0435		282.838	59.2024	79.775		284.916	40.8727	61.761		289	415.535	554.656
			284.5	26.8538	37.0355		283.338	58.8391	79.7674		285.416	41.1666	61.7423		289.5	415.545	554.608
			285	26.7854	37.0275		283.838	58.8403	79.7598		285.916	40.6791	61.7237		290	415.466	554.56
			285.5	26.9707	37.0195		284.338	58.9014	79.7522		286.416	40.5803	61.705		290.5	415.199	554.513
			286	26.7534	37.0115		284.838	58.9718	79.7445		286.916	40.6314	61.6864		291	415.006	554.465
			286.5	26.9445	37.0035		285.338	58.8688	79.7369		287.416	40.9239	61.6678		291.5	415.155	554.417
			287	26.8696	36.9955		285.838	59.7345	79.7293		287.916	40.4974	61.6492		292	415.032	554.369
			287.5	26.72	36.9875		286.338	58.9134	79.7216		288.416	40.9239	61.6306		292.5	415.177	554.321
			288	26.7808	36.9795		286.838	59.6218	79.714		288.916	41.1595	61.612		293	415.071	554.273
			288.5	27.146	36.9716		287.338	59.2278	79.7064		289.416	40.9872	61.5933		293.5	415.124	554.225
			289	27.4866	36.9636		287.838	59.2699	79.6987		289.916	41.2582	61.5748		294	415.337	554.177
			289.5	27.5346	36.9556		288.338	59.8743	79.6911		290.416	40.6833	61.5562		294.5	415.237	554.13
			290	27.4277	36.9476		288.838	59.6155	79.6835		290.916	40.9751	61.5376		295	415.236	554.082
			290.5	27.3265	36.9397		289.338	59.9403	79.6759		291.416	41.1309	61.519		295.5	415.439	554.034
			291	27.325	36.9317		289.838	59.6242	79.6682		291.916	41.15	61.5004		296	415.02	553.986
			291.5	27.7693	36.9237		290.338	59.3387	79.6606		292.416	41.2139	61.4819		296.5	414.947	553.938
			292	27.2647	36.9157		290.838	59.6988	79.653		292.916	41.09	61.4633		297	415.129	553.89
			292.5	27.4822	36.9078		291.338	59.6164	79.6454		293.416	40.8645	61.4447		297.5	415.048	553.843
			293	27.5507	36.8998		291.838	60.1154	79.6378		293.916	40.8332	61.4262		298	414.749	553.795
			293.5	27.3418	36.8918		292.338	59.2956	79.6301		294.416	41.0396	61.4076		298.5	414.845	553.747
			294	27.5096	36.8839		292.838	59.8382	79.6225		294.916	41.1062	61.3891		299	414.13	553.699
			294.5	27.5663	36.8759		293.338	59.8912	79.6149		295.416	40.8029	61.3706		299.5	414.787	553.651
			295	27.6008	36.868		293.838	59.7132	79.6073		295.916	40.9315	61.352		300	414.705	553.604
			295.5	27.3814	36.86		294.338	59.8852	79.5997		296.416	40.9135	61.3335		300.5	414.599	553.556
			296	27.6573	36.8521		294.838	60.6729	79.592		296.916	41.033	61.315		301	414.436	553.508
			296.5	28.1145	36.8441		295.338	59.9558	79.5844		297.416	40.972	61.2965		301.5	414.483	553.46
			297	27.7885	36.8361		295.838	59.7612	79.5768		297.916	40.5631	61.278		302	414.403	553.412
			297.5	27.868	36.8282		296.338	60.3148	79.5692		298.416	41.1369	61.2595		302.5	414.588	553.365
			298	27.8701	36.8202		296.838	60.6634	79.5616		298.916	40.8287	61.241		303	414.445	553.317
			298.5	27.8446	36.8123		297.338	60.537	79.554		299.416	40.9942	61.2225		303.5	414.569	553.269
			299	27.6274	36.8044		297.838	60.4299	79.5464		299.916	41.3662	61.204		304	414.293	553.221
			299.5	27.8281	36.7964		298.338	60.7555	79.5388		300.416	40.8753	61.1855		304.5	414.476	553.173
			300	28.1291	36.7885		298.838	60.4817	79.5311		300.916	40.9752	61.1671		305	414.485	553.126
			300.5	27.9687	36.7805		299.338	60.2163	79.5235		301.416	41.195	61.1486		305.5	414.291	553.078
			301	28.3018	36.7726		299.838	60.6289	79.5159		301.916	41.1722	61.1301		306	414.171	553.03
			301.5	27.7546	36.7647		300.338	60.7788	79.5083		302.416	40.6858	61.1117		306.5	414.585	552.982
			302	28.0439	36.7567		300.838	60.5218	79.5007		302.916	40.8005	61.0932		307	414.268	552.935
			302.5	28.2951	36.7488		301.338	59.8902	79.4931		303.416	40.7967	61.0748		307.5	414.464	552.887
			303	27.9087	36.7409		301.838	59.8535	79.4855		303.916	40.7058	61.0564		308	414.364	552.839
			303.5	28.2244	36.7329		302.338	60.8929	79.4779		304.416	40.6428	61.0379		308.5	414.605	552.791
			304	28.0749	36.725		302.838	60.8046	79.4703		304.916	40.9006	61.0195		309	414.403	552.744
			304.5	28.5572	36.7171		303.338	60.7495	79.4627		305.416	40.9273	61.0011		309.5	414.886	552.696
			305	28.3511	36.7091		303.838	60.2732	79.4551		305.916	40.7166	60.9827		310	414.638	552.648
			305.5	28.029	36.7012		304.338	60.0512	79.4475		306.416	40.6763	60.9642		310.5	414.635	552.601
			306	28.46	36.6933		304.838	60.6109	79.4399		306.916	40.7475	60.9458		311	414.575	552.553
			306.5	28.2694	36.6854		305.338	60.8083	79.4323		307.416	40.6923	60.9274		311.5	414.569	552.505
			307	28.6864	36.6775		305.838	60.5754	79.4247		307.916	40.9877	60.909		312	414.778	552.457
			307.5	29.0461	36.6696		306.338	60.4448	79.4171		308.416	40.8999	60.8907		312.5	414.295	552.41
			308	28.5111	36.6616		306.838	60.557	79.4095		308.916	40.9264	60.8723		313	414.431	552.362
			308.5	28.5049	36.6537		307.338	60.4589	79.4019		309.416	40.5808	60.8539		313.5	414.817	552.314
			309	28.7701	36.6458		307.838	60.102	79.3943		309.916	40.9253	60.8355		314	415.289	552.267
			309.5	28.6719	36.6379		308.338	60.4567	79.3867		310.416	40.919	60.8172		314.5	414.743	552.219
			310	29.0221	36.63		308.838	60.5252	79.3791		310.916	40.6817	60.7988		315	414.905	552.171
			310.5	28.9587	36.6221		309.338	60.9111	79.3715		311.416	41.3144	60.7804		315.5	414.98	552.124
			311	28.9235	36.6142		309.838	60.7147	79.3639		311.916	41.2092	60.7621		316	414.869	552.076
			311.5	28.9666	36.6063		310.338	59.9398	79.3563		312.416	41.6286	60.7437		316.5	415.096	552.028
			312	28.9002	36.5984		310.838	60.9057	79.3487		312.916	41.4044	60.7254		317	414.534	551.981
			312.5	28.8818	36.5905		311.338	60.3865	79.3411		313.416	41.2041	60.7071		317.5	414.935	551.933
			313	28.7807	36.5826		311.838	60.9522	79.3335		313.916	41.1072	60.6887		318	414.519	551.885
			313.5	28.8981	36.5747		312.338	60.4472	79.3259		314.416	41.4291	60.6704		318.5	414.901	551.838
			314	29.2991	36.5668		312.838	60.7729	79.3183		314.916	41.0966	60.6521		319	414.779	551.79
			314.5	29.3215	36.5589		313.338	60.8271	79.3107		315.416	41.3223	60.6338		319.5	414.496	551.742
			315	29.6445	36.551		313.838	60.7736	79.3032		315.916	41.0806	60.6155		320	414.559	551.695
			315.5	29.5779	36.5431		314.338	60.7106	79.2956		316.416	41.4138	60.5972		320.5	414.192	551.647
			316	29.4396	36.5352		314.838	60.3555	79.288		316.916	41.7021	60.5789		321	414.447	551.599
			316.5	29.2372	36.5274		315.338	60.4442	79.2804		317.416	41.1505	60.5606		321.5	414.442	551.552
			317	29.9769	36.5195		315.838	60.7891	79.2728		317.916	41.2828	60.5423		322	414.186	551.504
			317.5	29.4373	36.5116		316.338	60.242	79.2652		318.416	41.5093	60.524		322.5	413.977	551.457
			318	29.3725	36.5037		316.838	59.7143	79.2576		318.916	41.832	60.5058		323	414.271	551.409
			318.5	29.6821	36.4958		317.338	60.8556	79.25		319.416	41.7372	60.4875		323.5	414.149	551.361
			319	29.4175	36.488		317.838	60.5413	79.2425		319.916	41.6858	60.4692		324	414.05	551.314
			319.5	29.587	36.4801		318.338	60.9126	79.2349		320.416	41.8425	60.451		324.5	413.965	551.266
			320	29.5329	36.4722		318.838	60.4355	79.2273		320.916	42.0235	60.4327		325	413.653	551.219
			320.5	29.8783	36.4643		319.338	61.3289	79.2197		321.416	42.2329	60.4145		325.5	413.788	551.171
			321	29.7431	36.4565		319.838	60.1466	79.2121		321.916	42.0769	60.3962		326	413.658	551.123
			321.5	29.7648	36.4486		320.338	60.8095	79.2046		322.416	41.8385	60.378		326.5	413.375	551.076
			322	29.9894	36.4407		320.838	60.5212	79.197		322.916	41.9551	60.3598		327	413.31	551.028
			322.5	30.0818	36.4329		321.338	61	79.1894		323.416	41.9123	60.3416		327.5	413.648	550.981
			323	29.9007	36.425		321.838	60.4933	79.1818		323.916	41.8389	60.3233		328	412.741	550.933
			323.5	30.1195	36.4171		322.338	60.9188	79.1743		324.416	42.0385	60.3051		328.5	413.106	550.885
			324	30.4204	36.4093		322.838	60.3564	79.1667		324.916	42.0285	60.2869		329	413.387	550.838
			324.5	30.2293	36.4014		323.338	60.3925	79.1591		325.416	42.1831	60.2687		329.5	413.289	550.79
			325	30.2432	36.3936		323.838	60.7406	79.1515		325.916	42.0482	60.2505		330	412.99	550.743
			325.5	29.804	36.3857		324.338	60.7232	79.144		326.416	42.3223	60.2323		330.5	413.372	550.695
			326	30.2481	36.3779		324.838	60.1747	79.1364		326.916	42.5479	60.2141		331	413.134	550.648
			326.5	30.7289	36.37		325.338	60.9258	79.1288		327.416	42.5094	60.196		331.5	413.064	550.6
			327	30.4501	36.3622		325.838	60.0894	79.1212		327.916	42.7614	60.1778		332	412.785	550.553
			327.5	30.7487	36.3543		326.338	60.4924	79.1137		328.416	42.2872	60.1596		332.5	412.43	550.505
			328	30.6484	36.3465		326.838	60.4417	79.1061		328.916	42.1918	60.1415		333	412.953	550.457
			328.5	30.6931	36.3386		327.338	60.8521	79.0985		329.416	42.7679	60.1233		333.5	412.794	550.41
			329	30.8296	36.3308		327.838	60.2768	79.091		329.916	42.5346	60.1052		334	412.973	550.362
			329.5	30.7553	36.3229		328.338	60.0911	79.0834		330.416	42.6622	60.087		334.5	412.74	550.315
			330	30.9116	36.3151		328.838	60.0635	79.0758		330.916	42.6399	60.0689		335	412.341	550.267
			330.5	30.781	36.3072		329.338	59.6744	79.0683		331.416	42.7763	60.0507		335.5	412.501	550.22
			331	30.705	36.2994		329.838	60.8073	79.0607		331.916	42.8249	60.0326		336	412.285	550.172
			331.5	30.7734	36.2916		330.338	60.3494	79.0531		332.416	42.4616	60.0145		336.5	412.362	550.125
			332	31.0321	36.2837		330.838	60.3495	79.0456		332.916	42.7108	59.9964		337	412.391	550.077
			332.5	30.844	36.2759		331.338	60.5674	79.038		333.416	43.0468	59.9782		337.5	412.514	550.03
			333	30.7364	36.2681		331.838	60.2209	79.0304		333.916	42.879	59.9601		338	412.165	549.982
			333.5	30.6966	36.2603		332.338	60.1757	79.0229		334.416	42.9997	59.942		338.5	412.391	549.935
			334	30.9378	36.2524		332.838	60.0348	79.0153		334.916	42.8703	59.9239		339	412.241	549.887
			334.5	30.645	36.2446		333.338	60.3169	79.0077		335.416	42.8892	59.9058		339.5	412.243	549.84
			335	30.8572	36.2368		333.838	60.3344	79.0002		335.916	43.232	59.8878		340	412.057	549.792
			335.5	30.5902	36.229		334.338	60.2368	78.9926		336.416	43.2356	59.8697		340.5	412.494	549.745
			336	30.4303	36.2211		334.838	59.8663	78.9851		336.916	43.1867	59.8516		341	411.99	549.697
			336.5	30.9226	36.2133		335.338	60.3222	78.9775		337.416	43.1568	59.8335		341.5	411.795	549.65
			337	30.8565	36.2055		335.838	60.1746	78.97		337.916	43.2255	59.8155		342	411.729	549.603
			337.5	30.7448	36.1977		336.338	59.9947	78.9624		338.416	42.7439	59.7974		342.5	411.804	549.555
			338	30.7571	36.1899		336.838	60.1865	78.9548		338.916	42.9167	59.7794		343	412.217	549.508
			338.5	30.6491	36.1821		337.338	60.4518	78.9473		339.416	43.0569	59.7613		343.5	411.621	549.46
			339	30.8619	36.1743		337.838	60.6554	78.9397		339.916	43.1639	59.7433		344	412.036	549.413
			339.5	30.8825	36.1665		338.338	60.3263	78.9322		340.416	43.3126	59.7252		344.5	411.437	549.365
			340	30.8687	36.1587		338.838	60.3316	78.9246		340.916	43.1693	59.7072		345	411.678	549.318
			340.5	30.7607	36.1508		339.338	59.9888	78.9171		341.416	43.2823	59.6892		345.5	412.108	549.27
			341	30.918	36.143		339.838	60.0745	78.9095		341.916	43.1169	59.6712		346	411.345	549.223
			341.5	30.8094	36.1352		340.338	60.064	78.902		342.416	43.2754	59.6531		346.5	411.65	549.176
			342	30.6804	36.1274		340.838	60.0181	78.8944		342.916	43.0926	59.6351		347	411.812	549.128
			342.5	30.3684	36.1196		341.338	60.5382	78.8869		343.416	43.0283	59.6171		347.5	411.49	549.081
			343	30.2182	36.1119		341.838	60.3752	78.8793		343.916	42.9005	59.5991		348	411.685	549.033
			343.5	30.2241	36.1041		342.338	60.6102	78.8718		344.416	42.775	59.5811		348.5	411.609	548.986
			344	30.0565	36.0963		342.838	60.9051	78.8642		344.916	43.1073	59.5631		349	411.403	548.939
			344.5	30.1559	36.0885		343.338	59.656	78.8567		345.416	43.0156	59.5452		349.5	411.429	548.891
			345	30.3658	36.0807		343.838	60.0762	78.8491		345.916	43.4172	59.5272		350	411.498	548.844
			345.5	30.1341	36.0729		344.338	59.669	78.8416		346.416	42.879	59.5092		350.5	411.42	548.796
			346	29.6154	36.0651		344.838	60.5145	78.834		346.916	42.5787	59.4912		351	411.23	548.749
			346.5	29.952	36.0573		345.338	59.71	78.8265		347.416	42.458	59.4733		351.5	411.336	548.702
			347	30.2927	36.0495		345.838	60.4	78.819		347.916	42.7136	59.4553		352	410.881	548.654
			347.5	30.5713	36.0418		346.338	60.6131	78.8114		348.416	42.7463	59.4374		352.5	410.858	548.607
			348	30.4679	36.034		346.838	60.1338	78.8039		348.916	42.506	59.4194		353	411.082	548.559
			348.5	30.5764	36.0262		347.338	59.7994	78.7963		349.416	42.5892	59.4015		353.5	410.899	548.512
			349	31.0237	36.0184		347.838	60.1087	78.7888		349.916	42.4384	59.3836		354	410.671	548.465
			349.5	30.6022	36.0107		348.338	59.8115	78.7813		350.416	42.5708	59.3656		354.5	410.726	548.417
			350	30.3465	36.0029		348.838	59.2239	78.7737		350.916	42.6903	59.3477		355	410.463	548.37
			350.5	30.5367	35.9951		349.338	59.9896	78.7662		351.416	42.5639	59.3298		355.5	410.678	548.323
			351	30.5139	35.9873		349.838	60.0385	78.7586		351.916	42.7771	59.3119		356	410.588	548.275
			351.5	30.6966	35.9796		350.338	59.803	78.7511		352.416	42.6473	59.294		356.5	410.438	548.228
			352	30.6837	35.9718		350.838	59.5434	78.7436		352.916	42.5801	59.2761		357	410.344	548.181
			352.5	30.9097	35.9641		351.338	59.4215	78.736		353.416	42.5272	59.2582		357.5	410.308	548.133
			353	31.0027	35.9563		351.838	59.8021	78.7285		353.916	42.5671	59.2403		358	410.096	548.086
			353.5	30.8877	35.9485		352.338	60.3399	78.721		354.416	42.276	59.2224		358.5	409.721	548.039
			354	30.7285	35.9408		352.838	60.3392	78.7134		354.916	42.174	59.2045		359	409.632	547.991
			354.5	30.9609	35.933		353.338	59.8529	78.7059		355.416	42.6872	59.1866		359.5	409.688	547.944
			355	30.8872	35.9253		353.838	60.3693	78.6984		355.916	42.6708	59.1688		360	409.881	547.897
			355.5	31.0798	35.9175		354.338	60.4578	78.6908		356.416	42.4889	59.1509		360.5	409.586	547.849
			356	31.1573	35.9098		354.838	60.3007	78.6833		356.916	42.6851	59.1331		361	409.558	547.802
			356.5	31.0821	35.902		355.338	59.8553	78.6758		357.416	42.1223	59.1152		361.5	409.417	547.755
			357	30.7212	35.8943		355.838	60.5583	78.6683		357.916	42.3036	59.0974		362	409.309	547.708
			357.5	30.5081	35.8865		356.338	59.9054	78.6607		358.416	42.3702	59.0795		362.5	409.602	547.66
			358	30.7775	35.8788		356.838	60.429	78.6532		358.916	42.3278	59.0617		363	409.341	547.613
			358.5	30.8809	35.871		357.338	59.4056	78.6457		359.416	42.0788	59.0438		363.5	409.189	547.566
			359	30.7176	35.8633		357.838	59.6584	78.6382		359.916	42.328	59.026		364	409.185	547.518
			359.5	30.9311	35.8555		358.338	60.0382	78.6306		360.416	42.2902	59.0082		364.5	408.723	547.471
			360	31.1928	35.8478		358.838	60.1884	78.6231		360.916	42.4256	58.9904		365	408.951	547.424
			360.5	30.8782	35.8401		359.338	59.5454	78.6156		361.416	41.6557	58.9726		365.5	408.628	547.377
			361	31.2053	35.8323		359.838	59.232	78.6081		361.916	42.0411	58.9548		366	408.513	547.329
			361.5	30.9165	35.8246		360.338	59.5328	78.6005		362.416	42.1962	58.937		366.5	408.602	547.282
			362	30.6777	35.8169		360.838	59.324	78.593		362.916	42.0057	58.9192		367	407.909	547.235
			362.5	30.6332	35.8091		361.338	60.1419	78.5855		363.416	42.1315	58.9014		367.5	408.36	547.188
			363	31.035	35.8014		361.838	60.1529	78.578		363.916	42.1842	58.8836		368	408.644	547.14
			363.5	30.9353	35.7937		362.338	60.397	78.5705		364.416	42.2109	58.8658		368.5	408.251	547.093
			364	31.3072	35.7859		362.838	59.6657	78.5629		364.916	42.2239	58.8481		369	407.961	547.046
			364.5	31.2751	35.7782		363.338	59.6736	78.5554		365.416	42.0645	58.8303		369.5	408.071	546.999
			365	30.788	35.7705		363.838	60.2486	78.5479		365.916	42.2618	58.8125		370	407.728	546.951
			365.5	31.0477	35.7628		364.338	59.4138	78.5404		366.416	42.0537	58.7948		370.5	407.71	546.904
			366	30.8173	35.7551		364.838	60.1804	78.5329		366.916	42.0143	58.777		371	407.283	546.857
			366.5	30.9641	35.7473		365.338	59.4514	78.5254		367.416	41.9006	58.7593		371.5	407.519	546.81
			367	31.0315	35.7396		365.838	59.1924	78.5178		367.916	41.8473	58.7415		372	407.186	546.762
			367.5	30.7908	35.7319		366.338	60.0574	78.5103		368.416	42.153	58.7238		372.5	407.217	546.715
			368	30.7393	35.7242		366.838	59.7321	78.5028		368.916	41.7781	58.7061		373	407.13	546.668
			368.5	30.7635	35.7165		367.338	59.9302	78.4953		369.416	42.1776	58.6884		373.5	407.048	546.621
			369	30.4867	35.7088		367.838	59.3112	78.4878		369.916	42.2082	58.6706		374	406.82	546.574
			369.5	30.4194	35.7011		368.338	59.5613	78.4803		370.416	41.6969	58.6529		374.5	407.195	546.526
			370	30.5296	35.6934		368.838	59.4254	78.4728		370.916	41.7904	58.6352		375	406.898	546.479
			370.5	30.9096	35.6857		369.338	59.1368	78.4653		371.416	41.6694	58.6175		375.5	406.567	546.432
			371	30.7783	35.678		369.838	59.2319	78.4578		371.916	41.9702	58.5998		376	406.777	546.385
			371.5	30.6577	35.6703		370.338	59.2443	78.4503		372.416	41.8278	58.5821		376.5	406.211	546.338
			372	31.0072	35.6626		370.838	59.8406	78.4427		372.916	42.0085	58.5644		377	406.439	546.291
			372.5	30.9561	35.6549		371.338	59.9694	78.4352		373.416	41.9897	58.5468		377.5	406.418	546.243
			373	30.7115	35.6472		371.838	59.0316	78.4277		373.916	41.9694	58.5291		378	406.125	546.196
			373.5	31.0976	35.6395		372.338	59.2016	78.4202		374.416	41.8131	58.5114		378.5	405.955	546.149
			374	31.018	35.6318		372.838	59.3577	78.4127		374.916	42.1098	58.4937		379	405.994	546.102
			374.5	30.8482	35.6241		373.338	59.2902	78.4052		375.416	41.997	58.4761		379.5	405.602	546.055
			375	30.8327	35.6164		373.838	59.1411	78.3977		375.916	41.8172	58.4584		380	405.603	546.008
			375.5	31.0882	35.6087		374.338	59.2426	78.3902		376.416	42.0125	58.4408		380.5	405.637	545.96
			376	30.9006	35.601		374.838	59.8532	78.3827		376.916	41.7781	58.4231		381	405.234	545.913
			376.5	30.9911	35.5934		375.338	59.5653	78.3752		377.416	41.7633	58.4055		381.5	405.416	545.866
			377	31.0635	35.5857		375.838	59.519	78.3677		377.916	42.0354	58.3879		382	405.327	545.819
			377.5	31.4961	35.578		376.338	59.3455	78.3602		378.416	42.0341	58.3702		382.5	405.139	545.772
			378	31.109	35.5703		376.838	59.7461	78.3527		378.916	41.9328	58.3526		383	405.29	545.725
			378.5	31.5669	35.5626		377.338	59.2739	78.3452		379.416	41.8949	58.335		383.5	405.116	545.678
			379	31.2679	35.555		377.838	59.2557	78.3377		379.916	41.5889	58.3174		384	404.971	545.63
			379.5	31.4516	35.5473		378.338	59.0366	78.3302		380.416	41.5965	58.2998		384.5	405.12	545.583
			380	31.2602	35.5396		378.838	59.6253	78.3227		380.916	41.6166	58.2822		385	404.997	545.536
			380.5	31.1475	35.5319		379.338	58.6095	78.3152		381.416	41.2815	58.2646		385.5	404.835	545.489
			381	31.2058	35.5243		379.838	58.9209	78.3077		381.916	41.3692	58.247		386	404.779	545.442
			381.5	31.6174	35.5166		380.338	58.9509	78.3003		382.416	41.4156	58.2294		386.5	404.54	545.395
			382	31.5134	35.5089		380.838	59.6486	78.2928		382.916	41.3524	58.2118		387	404.514	545.348
			382.5	31.6084	35.5013		381.338	59.4782	78.2853		383.416	41.56	58.1942		387.5	404.344	545.301
			383	31.5615	35.4936		381.838	59.1429	78.2778		383.916	41.8117	58.1767		388	404.293	545.254
			383.5	31.5443	35.486		382.338	58.8039	78.2703		384.416	41.3693	58.1591		388.5	404.508	545.207
			384	31.5162	35.4783		382.838	58.8061	78.2628		384.916	41.3752	58.1416		389	404.25	545.16
			384.5	31.3971	35.4706		383.338	59.4719	78.2553		385.416	41.4152	58.124		389.5	404.367	545.112
			385	31.8713	35.463		383.838	59.2025	78.2478		385.916	41.6759	58.1065		390	403.671	545.065
			385.5	31.7729	35.4553		384.338	58.6236	78.2403		386.416	41.4062	58.0889		390.5	403.766	545.018
			386	31.7343	35.4477		384.838	59.2191	78.2328		386.916	41.6391	58.0714		391	404.086	544.971
			386.5	31.552	35.44		385.338	59.4307	78.2254		387.416	41.4842	58.0538		391.5	404.007	544.924
			387	31.4315	35.4324		385.838	58.9097	78.2179		387.916	41.7346	58.0363		392	403.84	544.877
			387.5	31.6304	35.4247		386.338	59.3308	78.2104		388.416	41.8137	58.0188		392.5	403.996	544.83
			388	31.5639	35.4171		386.838	58.6561	78.2029		388.916	41.7123	58.0013		393	403.775	544.783
			388.5	32.0094	35.4094		387.338	58.5068	78.1954		389.416	41.4502	57.9838		393.5	403.855	544.736
			389	31.7686	35.4018		387.838	58.1256	78.1879		389.916	41.1367	57.9663		394	403.892	544.689
			389.5	31.6588	35.3942		388.338	58.5495	78.1805		390.416	40.8689	57.9488		394.5	403.798	544.642
			390	31.9493	35.3865		388.838	58.0548	78.173		390.916	41.6155	57.9313		395	404.023	544.595
			390.5	31.9937	35.3789		389.338	58.3686	78.1655		391.416	41.2021	57.9138		395.5	403.677	544.548
			391	32.0466	35.3712		389.838	57.4897	78.158		391.916	41.6189	57.8963		396	403.87	544.501
			391.5	31.8835	35.3636		390.338	58.6308	78.1505		392.416	41.4076	57.8788		396.5	404.285	544.454
			392	32.2377	35.356		390.838	58.0367	78.1431		392.916	41.0526	57.8613		397	404.029	544.407
			392.5	32.1417	35.3483		391.338	57.867	78.1356		393.416	41.4242	57.8439		397.5	404.373	544.36
			393	32.0131	35.3407		391.838	57.68	78.1281		393.916	41.3065	57.8264		398	404.507	544.313
			393.5	31.8277	35.3331		392.338	57.9223	78.1206		394.416	41.3047	57.8089		398.5	404.27	544.266
			394	31.9633	35.3255		392.838	57.945	78.1132		394.916	41.1683	57.7915		399	404.528	544.219
			394.5	32.3302	35.3178		393.338	57.6711	78.1057		395.416	41.29	57.774		399.5	404.782	544.172
			395	32.6225	35.3102		393.838	57.32	78.0982		395.916	41.2628	57.7566		400	404.226	544.125
			395.5	32.2549	35.3026		394.338	58.0517	78.0907		396.416	41.0944	57.7392		400.5	404.54	544.078
			396	32.1024	35.295		394.838	57.4512	78.0833		396.916	41.2764	57.7217		401	404.533	544.031
			396.5	32.3073	35.2874		395.338	57.1656	78.0758		397.416	41.1833	57.7043		401.5	405.011	543.984
			397	32.3447	35.2797		395.838	57.4796	78.0683		397.916	41.1146	57.6869		402	404.812	543.937
			397.5	32.6851	35.2721		396.338	57.2444	78.0609		398.416	41.1219	57.6695		402.5	405.082	543.89
			398	32.0896	35.2645		396.838	57.2136	78.0534		398.916	41.0375	57.6521		403	404.958	543.843
			398.5	32.5714	35.2569		397.338	57.1973	78.0459		399.416	41.1265	57.6347		403.5	405.029	543.796
			399	32.5251	35.2493		397.838	57.2324	78.0384		399.916	41.5023	57.6173		404	405.289	543.749
			399.5	33.0057	35.2417		398.338	56.8765	78.031		400.416	41.1666	57.5999		404.5	405.286	543.702
			400	32.7975	35.2341		398.838	56.8457	78.0235		400.916	41.0662	57.5825		405	405.352	543.655
			400.5	32.6764	35.2265		399.338	56.6995	78.016		401.416	41.4328	57.5651		405.5	405.291	543.608
			401	32.8606	35.2189		399.838	56.7897	78.0086		401.916	41.2744	57.5477		406	405.266	543.561
			401.5	32.4523	35.2113		400.338	56.1786	78.0011		402.416	41.3359	57.5303		406.5	405.498	543.514
			402	32.6956	35.2037		400.838	56.681	77.9937		402.916	41.4645	57.513		407	405.456	543.467
			402.5	32.786	35.1961		401.338	56.8189	77.9862		403.416	41.2322	57.4956		407.5	405.545	543.421
			403	32.4338	35.1885		401.838	56.6352	77.9787		403.916	41.6473	57.4782		408	405.264	543.374
			403.5	32.5607	35.1809		402.338	56.5157	77.9713		404.416	41.3652	57.4609		408.5	405.126	543.327
			404	32.6886	35.1733		402.838	55.8318	77.9638		404.916	41.3172	57.4435		409	405.383	543.28
			404.5	32.6998	35.1657		403.338	56.1005	77.9563		405.416	41.4307	57.4262		409.5	405.446	543.233
			405	32.5852	35.1581		403.838	55.8021	77.9489		405.916	41.4156	57.4089		410	405.553	543.186
			405.5	32.5314	35.1505		404.338	56.0025	77.9414		406.416	41.2073	57.3915		410.5	405.549	543.139
			406	32.7177	35.1429		404.838	55.9162	77.934		406.916	41.3609	57.3742		411	405.793	543.092
			406.5	32.8776	35.1353		405.338	55.8654	77.9265		407.416	41.2906	57.3569		411.5	405.398	543.045
			407	32.984	35.1278		405.838	55.8558	77.9191		407.916	41.0745	57.3396		412	405.815	542.998
			407.5	32.903	35.1202		406.338	55.8626	77.9116		408.416	41.2032	57.3222		412.5	405.41	542.952
			408	32.79	35.1126		406.838	56.0865	77.9041		408.916	41.5368	57.3049		413	405.795	542.905
			408.5	32.7597	35.105		407.338	55.4049	77.8967		409.416	41.549	57.2876		413.5	405.722	542.858
			409	32.7229	35.0974		407.838	55.5126	77.8892		409.916	41.1361	57.2703		414	405.493	542.811
			409.5	32.8466	35.0899		408.338	55.2382	77.8818		410.416	41.0708	57.2531		414.5	405.755	542.764
			410	32.598	35.0823		408.838	55.6282	77.8743		410.916	41.3405	57.2358		415	405.551	542.717
			410.5	32.8929	35.0747		409.338	55.4006	77.8669		411.416	41.3288	57.2185		415.5	405.902	542.67
			411	33.1469	35.0672		409.838	55.3528	77.8594		411.916	41.5972	57.2012		416	405.829	542.623
			411.5	32.7949	35.0596		410.338	56.0513	77.852		412.416	41.2686	57.1839		416.5	405.918	542.577
			412	33.0844	35.052		410.838	55.7421	77.8445		412.916	41.2427	57.1667		417	405.329	542.53
			412.5	33.0954	35.0445		411.338	55.4263	77.8371		413.416	41.2972	57.1494		417.5	405.498	542.483
			413	33.3081	35.0369		411.838	55.8199	77.8296		413.916	41.55	57.1322		418	405.343	542.436
			413.5	33.3807	35.0293		412.338	55.1906	77.8222		414.416	41.2287	57.1149		418.5	405.582	542.389
			414	33.4569	35.0218		412.838	55.401	77.8147		414.916	41.1986	57.0977		419	405.182	542.342
			414.5	33.3635	35.0142		413.338	55.5881	77.8073		415.416	41.0894	57.0804		419.5	405.329	542.296
			415	33.5015	35.0067		413.838	55.8378	77.7998		415.916	41.4722	57.0632		420	405.372	542.249
			415.5	33.236	34.9991		414.338	55.6088	77.7924		416.416	41.3116	57.046		420.5	405.099	542.202
			416	32.988	34.9915		414.838	55.807	77.785		416.916	41.2842	57.0288		421	405.007	542.155
			416.5	32.9848	34.984		415.338	55.4336	77.7775		417.416	41.2926	57.0115		421.5	405.445	542.108
			417	32.9099	34.9764		415.838	55.255	77.7701		417.916	41.0773	56.9943		422	404.919	542.061
			417.5	33.1578	34.9689		416.338	55.2886	77.7626		418.416	41.4869	56.9771		422.5	405.029	542.015
			418	33.4326	34.9613		416.838	55.4	77.7552		418.916	41.1534	56.9599		423	404.863	541.968
			418.5	33.202	34.9538		417.338	55.8281	77.7478		419.416	41.4395	56.9427		423.5	404.612	541.921
			419	33.1614	34.9463		417.838	55.5203	77.7403		419.916	41.2111	56.9255		424	404.816	541.874
			419.5	33.2391	34.9387		418.338	55.377	77.7329		420.416	41.1412	56.9083		424.5	404.386	541.827
			420	32.9756	34.9312		418.838	55.368	77.7254		420.916	41.2949	56.8912		425	404.522	541.781
			420.5	32.9081	34.9236		419.338	55.007	77.718		421.416	41.2485	56.874		425.5	404.909	541.734
			421	32.962	34.9161		419.838	55.2496	77.7106		421.916	41.2354	56.8568		426	404.116	541.687
			421.5	32.8081	34.9086		420.338	56.0051	77.7031		422.416	41.0474	56.8396		426.5	404.502	541.64
			422	32.8171	34.901		420.838	55.4181	77.6957		422.916	41.301	56.8225		427	404.056	541.594
			422.5	32.8976	34.8935		421.338	55.2501	77.6883		423.416	41.1635	56.8053		427.5	404.144	541.547
			423	32.7783	34.886		421.838	55.4067	77.6808		423.916	41.1609	56.7882		428	404.164	541.5
			423.5	32.7619	34.8784		422.338	55.1197	77.6734		424.416	41.1088	56.771		428.5	403.901	541.453
			424	32.496	34.8709		422.838	55.3102	77.666		424.916	40.9693	56.7539		429	403.699	541.407
			424.5	32.756	34.8634		423.338	55.2503	77.6585		425.416	41.0232	56.7368		429.5	403.247	541.36
			425	32.7414	34.8559		423.838	55.3641	77.6511		425.916	41.1373	56.7196		430	403.829	541.313
			425.5	32.6084	34.8483		424.338	55.9902	77.6437		426.416	41.1016	56.7025		430.5	403.716	541.266
			426	32.5835	34.8408		424.838	55.4939	77.6362		426.916	41.2255	56.6854		431	403.793	541.22
			426.5	32.6317	34.8333		425.338	55.42	77.6288		427.416	40.8371	56.6683		431.5	403.558	541.173
			427	32.7026	34.8258		425.838	55.7788	77.6214		427.916	41.22	56.6512		432	403.518	541.126
			427.5	32.5668	34.8183		426.338	55.2309	77.614		428.416	41.2254	56.6341		432.5	403.709	541.079
			428	32.559	34.8107		426.838	55.2816	77.6065		428.916	41.162	56.617		433	403.578	541.033
			428.5	32.6379	34.8032		427.338	55.7428	77.5991		429.416	41.1955	56.5999		433.5	403.306	540.986
			429	32.689	34.7957		427.838	55.336	77.5917		429.916	41.0752	56.5828		434	403.327	540.939
			429.5	32.5224	34.7882		428.338	55.4426	77.5842		430.416	41.2248	56.5657		434.5	403.268	540.893
			430	32.9772	34.7807		428.838	55.3528	77.5768		430.916	40.8748	56.5486		435	403.642	540.846
			430.5	32.8266	34.7732		429.338	56.1163	77.5694		431.416	41.3553	56.5316		435.5	403.305	540.799
			431	33.259	34.7657		429.838	55.8593	77.562		431.916	41.1509	56.5145		436	403.448	540.752
			431.5	32.69	34.7582		430.338	55.3715	77.5546		432.416	41.186	56.4974		436.5	403.32	540.706
			432	32.9939	34.7507		430.838	55.5524	77.5471		432.916	41.6601	56.4804		437	402.914	540.659
			432.5	32.8072	34.7432		431.338	55.888	77.5397		433.416	41.3894	56.4633		437.5	403.401	540.612
			433	32.8259	34.7357		431.838	55.0479	77.5323		433.916	41.5026	56.4463		438	402.883	540.566
			433.5	32.964	34.7282		432.338	56.0032	77.5249		434.416	41.3444	56.4292		438.5	403.034	540.519
			434	33.1861	34.7207		432.838	55.3997	77.5175		434.916	41.4617	56.4122		439	402.954	540.472
			434.5	32.7864	34.7132		433.338	56.1713	77.51		435.416	41.2828	56.3952		439.5	402.807	540.426
			435	33.001	34.7057		433.838	55.5002	77.5026		435.916	41.472	56.3781		440	402.372	540.379
			435.5	32.9516	34.6982		434.338	55.2365	77.4952		436.416	41.4803	56.3611		440.5	402.676	540.332
			436	33.0375	34.6907		434.838	55.387	77.4878		436.916	41.2987	56.3441		441	402.541	540.286
			436.5	32.9147	34.6832		435.338	55.509	77.4804		437.416	41.41	56.3271		441.5	402.565	540.239
			437	33.2166	34.6757		435.838	54.9999	77.473		437.916	41.3098	56.3101		442	402.714	540.192
			437.5	33.319	34.6683		436.338	55.1931	77.4656		438.416	41.8031	56.2931		442.5	402.795	540.146
			438	33.0181	34.6608		436.838	54.9998	77.4581		438.916	41.4276	56.2761		443	402.641	540.099
			438.5	33.1719	34.6533		437.338	55.7261	77.4507		439.416	41.8213	56.2591		443.5	402.382	540.052
			439	33.4569	34.6458		437.838	55.3894	77.4433		439.916	41.6997	56.2421		444	402.634	540.006
			439.5	33.5672	34.6383		438.338	54.8387	77.4359		440.416	41.9677	56.2251		444.5	402.601	539.959
			440	33.4974	34.6309		438.838	54.831	77.4285		440.916	42.1028	56.2082		445	402.168	539.913
			440.5	33.2332	34.6234		439.338	54.9221	77.4211		441.416	41.8438	56.1912		445.5	402.798	539.866
			441	33.5127	34.6159		439.838	55.2217	77.4137		441.916	41.8653	56.1742		446	402.128	539.819
			441.5	33.5711	34.6084		440.338	55.4344	77.4063		442.416	41.9145	56.1573		446.5	402.092	539.773
			442	33.6549	34.601		440.838	55.0535	77.3989		442.916	41.987	56.1403		447	402.033	539.726
			442.5	33.5252	34.5935		441.338	55.2258	77.3915		443.416	41.9941	56.1234		447.5	402.54	539.68
			443	33.4475	34.586		441.838	55.0409	77.3841		443.916	41.7137	56.1064		448	402.169	539.633
			443.5	33.6092	34.5786		442.338	55.0544	77.3766		444.416	41.5474	56.0895		448.5	401.649	539.586
			444	33.5385	34.5711		442.838	55.1444	77.3692		444.916	41.854	56.0725		449	401.879	539.54
			444.5	33.4972	34.5637		443.338	55.3909	77.3618		445.416	41.9362	56.0556		449.5	401.86	539.493
			445	33.8734	34.5562		443.838	55.3611	77.3544		445.916	41.7067	56.0387		450	401.942	539.447
			445.5	33.5309	34.5487		444.338	55.0274	77.347		446.416	42.1009	56.0218		450.5	402.024	539.4
			446	33.6986	34.5413		444.838	55.2381	77.3396		446.916	42.2568	56.0049		451	401.482	539.353
			446.5	33.5372	34.5338		445.338	54.904	77.3322		447.416	41.9967	55.9879		451.5	401.826	539.307
			447	33.5998	34.5264		445.838	54.5504	77.3248		447.916	41.9906	55.971		452	401.603	539.26
			447.5	33.796	34.5189		446.338	55.2438	77.3174		448.416	42.0701	55.9541		452.5	401.454	539.214
			448	33.8207	34.5115		446.838	55.1586	77.31		448.916	42.0641	55.9373		453	401.643	539.167
			448.5	33.7953	34.504		447.338	55.6913	77.3026		449.416	41.9815	55.9204		453.5	401.367	539.121
			449	33.6588	34.4966		447.838	55.6695	77.2952		449.916	42.221	55.9035		454	401.18	539.074
			449.5	34.3242	34.4891		448.338	55.3168	77.2878		450.416	42.2485	55.8866		454.5	401.365	539.028
			450	33.9959	34.4817		448.838	55.1552	77.2805		450.916	42.3419	55.8697		455	400.838	538.981
			450.5	34.1577	34.4742		449.338	54.8767	77.2731		451.416	42.0254	55.8529		455.5	401.362	538.934
			451	33.9905	34.4668		449.838	54.9412	77.2657		451.916	42.0973	55.836		456	400.711	538.888
			451.5	33.8417	34.4594		450.338	54.8271	77.2583		452.416	42.4773	55.8191		456.5	400.829	538.841
			452	33.7596	34.4519		450.838	54.5971	77.2509		452.916	42.1593	55.8023		457	400.751	538.795
			452.5	33.6692	34.4445		451.338	55.3517	77.2435		453.416	42.4829	55.7854		457.5	400.982	538.748
			453	34.0531	34.4371		451.838	55.1532	77.2361		453.916	42.3383	55.7686		458	400.64	538.702
			453.5	33.9971	34.4296		452.338	54.7381	77.2287		454.416	42.4646	55.7518		458.5	400.793	538.655
			454	34.0013	34.4222		452.838	54.6084	77.2213		454.916	42.6406	55.7349		459	400.159	538.609
			454.5	33.9264	34.4148		453.338	54.6089	77.2139		455.416	42.4622	55.7181		459.5	400.441	538.562
			455	34.4333	34.4073		453.838	55.7369	77.2065		455.916	42.6716	55.7013		460	400.44	538.516
			455.5	34.1903	34.3999		454.338	54.8964	77.1991		456.416	42.3873	55.6845		460.5	400.12	538.469
			456	34.4379	34.3925		454.838	54.9516	77.1918		456.916	42.2017	55.6677		461	400.033	538.423
			456.5	34.6071	34.3851		455.338	54.8415	77.1844		457.416	42.212	55.6509		461.5	400.06	538.376
			457	34.3621	34.3776		455.838	55.4428	77.177		457.916	42.2406	55.634		462	400.06	538.33
			457.5	34.3674	34.3702		456.338	54.3418	77.1696		458.416	42.0765	55.6173		462.5	399.781	538.283
			458	34.5613	34.3628		456.838	55.128	77.1622		458.916	42.4243	55.6005		463	399.762	538.237
			458.5	34.5715	34.3554		457.338	55.1287	77.1548		459.416	42.2821	55.5837		463.5	399.933	538.19
			459	34.4231	34.348		457.838	55.2548	77.1475		459.916	42.1114	55.5669		464	399.474	538.144
			459.5	34.5408	34.3406		458.338	54.8546	77.1401		460.416	42.2158	55.5501		464.5	399.37	538.097
			460	34.7339	34.3331		458.838	55.1484	77.1327		460.916	42.3092	55.5333		465	399.619	538.051
			460.5	34.7001	34.3257		459.338	55.4473	77.1253		461.416	42.1919	55.5166		465.5	399.4	538.005
			461	34.7972	34.3183		459.838	55.6814	77.1179		461.916	42.2826	55.4998		466	399.123	537.958
			461.5	34.3977	34.3109		460.338	55.3551	77.1106		462.416	42.2196	55.4831		466.5	399.141	537.912
			462	34.3196	34.3035		460.838	56.1541	77.1032		462.916	42.2437	55.4663		467	399.054	537.865
			462.5	34.7064	34.2961		461.338	55.7299	77.0958		463.416	42.1266	55.4496		467.5	398.746	537.819
			463	35.1369	34.2887		461.838	55.2303	77.0884		463.916	42.1477	55.4328		468	398.47	537.772
			463.5	34.8963	34.2813		462.338	55.6679	77.081		464.416	41.8818	55.4161		468.5	398.81	537.726
			464	34.744	34.2739		462.838	56.2812	77.0737		464.916	41.821	55.3994		469	398.681	537.679
			464.5	35.4089	34.2665		463.338	55.6742	77.0663		465.416	41.7161	55.3826		469.5	398.391	537.633
			465	34.6031	34.2591		463.838	55.879	77.0589		465.916	42.047	55.3659		470	398.402	537.587
			465.5	35.1421	34.2517		464.338	55.7694	77.0515		466.416	41.9061	55.3492		470.5	398.148	537.54
			466	35.4438	34.2443		464.838	55.7222	77.0442		466.916	42.1333	55.3325		471	398.445	537.494
			466.5	35.1242	34.2369		465.338	55.9753	77.0368		467.416	42.1147	55.3158		471.5	397.825	537.447
			467	35.2285	34.2295		465.838	55.3995	77.0294		467.916	42.4095	55.2991		472	397.893	537.401
			467.5	35.095	34.2222		466.338	55.9444	77.0221		468.416	42.1207	55.2824		472.5	397.468	537.355
			468	35.2945	34.2148		466.838	55.6879	77.0147		468.916	42.0934	55.2657		473	397.611	537.308
			468.5	35.2885	34.2074		467.338	55.7596	77.0073		469.416	41.9662	55.249		473.5	397.911	537.262
			469	35.5349	34.2		467.838	55.915	76.9999		469.916	42.1819	55.2323		474	397.635	537.215
			469.5	35.2938	34.1926		468.338	56.3279	76.9926		470.416	41.9546	55.2157		474.5	397.575	537.169
			470	35.2214	34.1852		468.838	56.1077	76.9852		470.916	41.9804	55.199		475	397.563	537.123
			470.5	35.4906	34.1779		469.338	55.9833	76.9778		471.416	42.2056	55.1823		475.5	397.203	537.076
			471	35.2939	34.1705		469.838	56.2146	76.9705		471.916	41.9577	55.1657		476	397.148	537.03
			471.5	35.3946	34.1631		470.338	56.0244	76.9631		472.416	41.8221	55.149		476.5	397.135	536.983
			472	35.4398	34.1557		470.838	55.6063	76.9558		472.916	41.9332	55.1324		477	397.024	536.937
			472.5	35.4965	34.1484		471.338	56.3433	76.9484		473.416	41.5476	55.1157		477.5	396.726	536.891
			473	35.6137	34.141		471.838	56.1646	76.941		473.916	41.8703	55.0991		478	396.845	536.844
			473.5	35.3016	34.1336		472.338	56.7936	76.9337		474.416	41.4611	55.0824		478.5	396.755	536.798
			474	35.7328	34.1263		472.838	56.3522	76.9263		474.916	41.6492	55.0658		479	396.734	536.752
			474.5	35.6639	34.1189		473.338	56.1478	76.9189		475.416	41.6873	55.0492		479.5	396.697	536.705
			475	35.7208	34.1115		473.838	56.687	76.9116		475.916	42.1879	55.0326		480	396.766	536.659
			475.5	35.6096	34.1042		474.338	57.1921	76.9042		476.416	41.9738	55.0159		480.5	396.453	536.613
			476	35.5053	34.0968		474.838	56.3377	76.8969		476.916	41.8015	54.9993		481	396.646	536.566
			476.5	35.8241	34.0895		475.338	56.4475	76.8895		477.416	41.8723	54.9827		481.5	396.466	536.52
			477	35.8562	34.0821		475.838	56.4365	76.8821		477.916	41.7971	54.9661		482	396.713	536.474
			477.5	36.0492	34.0747		476.338	55.7391	76.8748		478.416	41.5479	54.9495		482.5	396.585	536.427
			478	35.9712	34.0674		476.838	56.689	76.8674		478.916	41.7171	54.9329		483	396.834	536.381
			478.5	36.0986	34.06		477.338	56.5032	76.8601		479.416	41.7152	54.9164		483.5	397.345	536.335
			479	36.1146	34.0527		477.838	56.2429	76.8527		479.916	41.6878	54.8998		484	396.828	536.288
			479.5	35.8861	34.0453		478.338	56.0086	76.8454		480.416	41.71	54.8832		484.5	396.949	536.242
			480	35.9275	34.038		478.838	56.0715	76.838		480.916	41.2663	54.8666		485	397.002	536.196
			480.5	35.8904	34.0306		479.338	56.0986	76.8307		481.416	41.3415	54.8501		485.5	396.937	536.149
			481	36.3952	34.0233		479.838	56.1749	76.8233		481.916	41.6083	54.8335		486	396.83	536.103
			481.5	36.1681	34.0159		480.338	56.0874	76.816		482.416	41.3415	54.817		486.5	396.622	536.057
			482	35.8722	34.0086		480.838	55.8751	76.8086		482.916	41.392	54.8004		487	397.053	536.011
			482.5	36.2822	34.0013		481.338	56.0269	76.8013		483.416	41.3422	54.7839		487.5	396.785	535.964
			483	36.2656	33.9939		481.838	55.9241	76.7939		483.916	41.2984	54.7673		488	397.239	535.918
			483.5	36.4799	33.9866		482.338	55.7982	76.7866		484.416	41.5391	54.7508		488.5	397.234	535.872
			484	36.3201	33.9793		482.838	56.4495	76.7792		484.916	41.4635	54.7343		489	397.132	535.825
			484.5	36.3301	33.9719		483.338	55.7206	76.7719		485.416	41.5509	54.7177		489.5	397.056	535.779
			485	36.5392	33.9646		483.838	55.4728	76.7645		485.916	41.152	54.7012		490	397.192	535.733
			485.5	36.3586	33.9573		484.338	55.7706	76.7572		486.416	41.5284	54.6847		490.5	397.119	535.687
			486	36.2356	33.9499		484.838	55.9957	76.7498		486.916	41.7667	54.6682		491	397.223	535.64
			486.5	36.4672	33.9426		485.338	55.6366	76.7425		487.416	41.4123	54.6517		491.5	397.341	535.594
			487	36.3307	33.9353		485.838	55.3942	76.7351		487.916	41.1328	54.6352		492	397.034	535.548
			487.5	36.6505	33.928		486.338	55.9107	76.7278		488.416	41.0987	54.6187		492.5	396.861	535.502
			488	36.4706	33.9206		486.838	55.5972	76.7205		488.916	40.8586	54.6022		493	396.832	535.455
			488.5	36.5826	33.9133		487.338	55.6002	76.7131		489.416	40.858	54.5857		493.5	397.336	535.409
			489	36.395	33.906		487.838	55.4265	76.7058		489.916	41.0591	54.5692		494	396.875	535.363
			489.5	36.8978	33.8987		488.338	55.5244	76.6984		490.416	41.0412	54.5528		494.5	397.205	535.317
			490	36.8152	33.8914		488.838	55.8836	76.6911		490.916	40.4719	54.5363		495	397.177	535.271
			490.5	36.6061	33.884		489.338	55.1119	76.6838		491.416	39.7333	54.5198		495.5	397.107	535.224
			491	36.6008	33.8767		489.838	54.8312	76.6764		491.916	39.6766	54.5034		496	397.347	535.178
			491.5	36.8858	33.8694		490.338	55.3557	76.6691		492.416	39.2816	54.4869		496.5	397.338	535.132
			492	36.9628	33.8621		490.838	55.1936	76.6618		492.916	39.5977	54.4705		497	396.987	535.086
			492.5	36.2307	33.8548		491.338	54.8143	76.6544		493.416	39.7476	54.454		497.5	397.007	535.039
			493	36.3623	33.8475		491.838	54.9601	76.6471		493.916	40.0908	54.4376		498	397.152	534.993
			493.5	36.438	33.8402		492.338	54.8166	76.6397		494.416	39.9315	54.4211		498.5	397.186	534.947
			494	36.3306	33.8329		492.838	54.8482	76.6324		494.916	40.8853	54.4047		499	397.06	534.901
			494.5	36.8255	33.8256		493.338	54.9224	76.6251		495.416	41.347	54.3883		499.5	396.956	534.855
			495	36.9264	33.8183		493.838	55.048	76.6178		495.916	41.8263	54.3719		500	396.967	534.809
			495.5	36.8868	33.811		494.338	55.266	76.6104		496.416	41.9741	54.3555		500.5	397.245	534.762
			496	37.0452	33.8037		494.838	53.8018	76.6031		496.916	42.161	54.339		501	396.816	534.716
			496.5	37.1997	33.7964		495.338	53.2712	76.5958		497.416	41.8355	54.3226		501.5	397.074	534.67
			497	37.2296	33.7891		495.838	53.4243	76.5884		497.916	41.8578	54.3062		502	397.084	534.624
			497.5	37.0671	33.7818		496.338	53.5607	76.5811		498.416	41.4021	54.2898		502.5	397.073	534.578
			498	37.113	33.7745		496.838	54.2891	76.5738		498.916	41.0913	54.2735		503	396.805	534.532
			498.5	37.2641	33.7672		497.338	54.509	76.5664		499.416	41.1338	54.2571		503.5	396.708	534.485
			499	37.3324	33.7599		497.838	54.9909	76.5591		499.916	40.8944	54.2407		504	396.499	534.439
			499.5	37.5098	33.7526		498.338	55.1775	76.5518		500.416	40.6924	54.2243		504.5	396.911	534.393
			500	37.4572	33.7454		498.838	55.1929	76.5445		500.916	40.4218	54.2079		505	396.753	534.347
			500.5	37.3138	33.7381		499.338	55.8942	76.5371		501.416	40.698	54.1916		505.5	396.735	534.301
			501	37.365	33.7308		499.838	54.8719	76.5298		501.916	40.5403	54.1752		506	396.722	534.255
			501.5	37.6447	33.7235		500.338	55.0047	76.5225		502.416	40.2138	54.1589		506.5	396.483	534.209
			502	37.4776	33.7162		500.838	54.331	76.5152		502.916	40.574	54.1425		507	396.58	534.162
			502.5	37.6546	33.709		501.338	54.2372	76.5079		503.416	40.5048	54.1262		507.5	396.908	534.116
			503	37.3485	33.7017		501.838	54.1159	76.5005		503.916	40.5052	54.1098		508	396.682	534.07
			503.5	37.3846	33.6944		502.338	54.5473	76.4932		504.416	40.4365	54.0935		508.5	397.271	534.024
			504	37.5719	33.6871		502.838	54.1868	76.4859		504.916	40.0525	54.0771		509	397.019	533.978
			504.5	37.478	33.6799		503.338	54.3371	76.4786		505.416	40.243	54.0608		509.5	369.49	533.932
			505	37.5029	33.6726		503.838	54.0894	76.4713		505.916	40.1271	54.0445		510	395.652	533.886
			505.5	37.6974	33.6653		504.338	54.3605	76.4639		506.416	40.2065	54.0282		510.5	397.168	533.84
			506	37.7838	33.6581		504.838	53.9577	76.4566		506.916	40.3625	54.0119		511	397.235	533.794
			506.5	37.9498	33.6508		505.338	53.7454	76.4493		507.416	40.3289	53.9956		511.5	396.514	533.747
			507	37.7435	33.6435		505.838	53.5525	76.442		507.916	40.5355	53.9793		512	396.456	533.701
			507.5	37.6546	33.6363		506.338	53.6941	76.4347		508.416	40.6827	53.963		512.5	396.396	533.655
			508	37.8399	33.629		506.838	53.8662	76.4274		508.916	40.3877	53.9467		513	396.994	533.609
			508.5	38.0146	33.6218		507.338	53.7022	76.42		509.416	40.5855	53.9304		513.5	396.509	533.563
			509	37.9552	33.6145		507.838	53.4146	76.4127		509.916	40.3555	53.9141		514	396.469	533.517
			509.5	38.0654	33.6072		508.338	53.5544	76.4054		510.416	40.4824	53.8978		514.5	396.488	533.471
			510	38.0946	33.6		508.838	53.3852	76.3981		510.916	40.2105	53.8816		515	396.56	533.425
			510.5	38.2848	33.5927		509.338	53.7703	76.3908		511.416	40.3991	53.8653		515.5	396.673	533.379
			511	38.0835	33.5855		509.838	53.1156	76.3835		511.916	40.3651	53.849		516	396.324	533.333
			511.5	37.9637	33.5782		510.338	53.3326	76.3762		512.416	40.3883	53.8328		516.5	395.999	533.287
			512	38.0923	33.571		510.838	53.2517	76.3689		512.916	40.3979	53.8165		517	396.363	533.241
			512.5	37.9517	33.5637		511.338	53.1837	76.3616		513.416	40.4159	53.8003		517.5	396.233	533.195
			513	37.956	33.5565		511.838	52.7081	76.3543		513.916	40.3698	53.784		518	396.274	533.149
			513.5	38.1512	33.5493		512.338	52.3163	76.347		514.416	40.4586	53.7678		518.5	396.291	533.103
			514	37.9689	33.542		512.838	52.4488	76.3397		514.916	40.4354	53.7516		519	396.476	533.057
			514.5	37.9906	33.5348		513.338	52.6361	76.3323		515.416	40.3281	53.7353		519.5	396.152	533.011
			515	37.8717	33.5275		513.838	52.4854	76.325		515.916	40.2031	53.7191		520	396.002	532.964
			515.5	38.0795	33.5203		514.338	52.5685	76.3177		516.416	40.4078	53.7029		520.5	395.777	532.918
			516	37.7392	33.5131		514.838	53.0788	76.3104		516.916	40.9662	53.6867		521	396.161	532.872
			516.5	37.9394	33.5058		515.338	52.1729	76.3031		517.416	40.8801	53.6705		521.5	395.671	532.826
			517	37.6209	33.4986		515.838	51.9331	76.2958		517.916	40.7839	53.6543		522	396.068	532.78
			517.5	37.9069	33.4914		516.338	52.6058	76.2885		518.416	40.7627	53.6381		522.5	395.933	532.734
			518	38.3364	33.4841		516.838	52.1438	76.2812		518.916	40.8697	53.6219		523	396.018	532.688
			518.5	38.5736	33.4769		517.338	51.7809	76.2739		519.416	39.5759	53.6057		523.5	395.94	532.642
			519	38.6166	33.4697		517.838	52.0813	76.2666		519.916	39.0962	53.5895		524	395.868	532.596
			519.5	38.3126	33.4625		518.338	52.128	76.2593		520.416	38.7885	53.5733		524.5	395.816	532.55
			520	38.4473	33.4552		518.838	52.1477	76.252		520.916	39.1959	53.5571		525	395.718	532.504
			520.5	38.1897	33.448		519.338	51.6785	76.2447		521.416	39.4605	53.541		525.5	395.819	532.458
			521	38.1424	33.4408		519.838	51.4057	76.2374		521.916	39.4017	53.5248		526	395.283	532.413
			521.5	37.8654	33.4336		520.338	51.867	76.2302		522.416	39.5473	53.5087		526.5	395.573	532.367
			522	38.018	33.4264		520.838	51.683	76.2229		522.916	39.4946	53.4925		527	395.584	532.321
			522.5	37.701	33.4192		521.338	51.5454	76.2156		523.416	39.8133	53.4763		527.5	395.848	532.275
			523	38.0893	33.4119		521.838	51.0078	76.2083		523.916	39.8147	53.4602		528	395.682	532.229
			523.5	37.9106	33.4047		522.338	50.9752	76.201		524.416	39.5632	53.4441		528.5	395.388	532.183
			524	37.9992	33.3975		522.838	51.1834	76.1937		524.916	39.8379	53.4279		529	395.732	532.137
			524.5	37.8752	33.3903		523.338	50.6806	76.1864		525.416	39.6695	53.4118		529.5	395.347	532.091
			525	37.7245	33.3831		523.838	50.9032	76.1791		525.916	39.6743	53.3957		530	395.581	532.045
			525.5	37.7054	33.3759		524.338	50.9366	76.1718		526.416	39.4726	53.3795		530.5	395.31	531.999
			526	37.678	33.3687		524.838	51.477	76.1645		526.916	39.5723	53.3634		531	395.184	531.953
			526.5	38.1811	33.3615		525.338	51.1581	76.1572		527.416	39.407	53.3473		531.5	394.985	531.907
			527	39.3259	33.3543		525.838	50.9709	76.15		527.916	39.0869	53.3312		532	395.318	531.861
			527.5	41.0537	33.3471		526.338	50.8286	76.1427		528.416	39.1233	53.3151		532.5	395.008	531.815
			528	44.8185	33.3399		526.838	50.7151	76.1354		528.916	39.6138	53.299		533	394.372	531.769
			528.5	50.7412	153.147		527.338	50.7646	76.1281		529.416	40.7576	53.2829		533.5	394.143	531.723
			529	59.7186	153.367		527.838	51.2995	76.1208		529.916	43.9994	273.549		534	394.117	531.677
			529.5	71.1211	153.586		528.338	50.9811	76.1135		530.416	50.3479	273.909		534.5	394.432	531.632
			530	85.3607	153.806		528.838	50.8999	76.1062		530.916	61.2844	274.269		535	394.726	531.586
			530.5	101.196	154.025		529.338	50.899	76.099		531.416	77.7549	274.629		535.5	394.846	531.54
			531	117.969	154.244		529.838	51.0232	76.0917		531.916	99.2718	274.988		536	394.478	531.494
			531.5	134.542	154.463		530.338	51.2311	76.0844		532.416	125.739	275.348		536.5	394.792	531.448
			532	149.171	154.682		530.838	51.6381	76.0771		532.916	154.728	275.707		537	394.643	531.402
			532.5	162.019	154.901		531.338	52.8178	76.0698		533.416	184.844	276.066		537.5	394.673	531.356
			533	172.412	155.12		531.838	54.1546	152.568		533.916	214.151	276.426		538	394.706	531.31
			533.5	180.17	155.339		532.338	57.013	153.002		534.416	241.219	276.785		538.5	394.554	531.264
			534	186.057	155.558		532.838	62.0862	153.435		534.916	263.371	277.143		539	394.704	531.219
			534.5	189.749	155.777		533.338	69.2131	153.869		535.416	281.254	277.502		539.5	395.014	531.173
			535	192.5	155.996		533.838	78.5152	154.302		535.916	294.815	277.861		540	394.433	531.127
			535.5	194.231	156.215		534.338	90.503	154.736		536.416	304.835	278.219		540.5	394.767	531.081
			536	194.788	156.433		534.838	104.484	155.169		536.916	310.808	278.578		541	395.329	531.035
			536.5	195.218	156.652		535.338	118.968	155.602		537.416	314.991	278.936		541.5	395.88	530.989
			537	195.65	156.871		535.838	133.164	156.035		537.916	317.102	279.294		542	397.135	530.943
			537.5	195.567	157.089		536.338	146.964	156.468		538.416	318.24	279.652		542.5	399.831	530.898
			538	195.092	157.308		536.838	158.315	156.901		538.916	318.352	280.01		543	405.035	935.486
			538.5	194.818	157.526		537.338	168.285	157.334		539.416	318.069	280.368		543.5	414.407	938.355
			539	194.337	157.745		537.838	175.932	157.767		539.916	317.461	280.725		544	430.096	941.219
			539.5	193.742	157.963		538.338	181.548	158.2		540.416	316.715	281.083		544.5	454.05	944.081
			540	193.56	158.181		538.838	185.62	158.633		540.916	315.611	281.44		545	487.211	946.939
			540.5	193.373	158.4		539.338	188.26	159.065		541.416	314.668	281.797		545.5	529.962	949.793
			541	192.926	158.618		539.838	189.769	159.498		541.916	313.906	282.154		546	580.228	952.644
			541.5	191.792	158.836		540.338	190.829	159.93		542.416	313.259	282.511		546.5	635.221	955.491
			542	191.663	159.054		540.838	191.14	160.363		542.916	311.931	282.868		547	690.467	958.335
			542.5	190.567	159.272		541.338	191.505	160.795		543.416	311.232	283.225		547.5	743.381	961.175
			543	190.075	159.49		541.838	191.246	161.227		543.916	310.143	283.581		548	790.602	964.012
			543.5	189.402	159.708		542.338	191.131	161.66		544.416	309.426	283.938		548.5	830.09	966.845
			544	189.017	159.926		542.838	190.48	162.092		544.916	308.516	284.294		549	862.329	969.675
			544.5	188.056	160.144		543.338	190.18	162.524		545.416	307.67	284.65		549.5	886.544	972.501
			545	187.414	160.362		543.838	189.391	162.956		545.916	307.091	285.006		550	903.928	975.324
			545.5	186.796	160.58		544.338	188.808	163.388		546.416	306.12	285.362		550.5	917.216	978.144
			546	186.122	160.797		544.838	188.708	163.82		546.916	305.306	285.718		551	926.601	980.96
			546.5	185.377	161.015		545.338	188.024	164.251		547.416	304.808	286.074		551.5	933.056	983.772
			547	184.876	161.233		545.838	187.59	164.683		547.916	304.196	286.429		552	938.245	986.581
			547.5	184.184	161.45		546.338	187.308	165.115		548.416	303.347	286.785		552.5	942.388	989.387
			548	183.195	161.668		546.838	186.708	165.546		548.916	303.228	287.14		553	945.868	992.189
			548.5	183.182	161.885		547.338	186.161	165.978		549.416	303.072	287.495		553.5	948.59	994.988
			549	182.496	162.103		547.838	185.715	166.409		549.916	302.766	287.85		554	951.464	997.783
			549.5	181.895	162.32		548.338	184.918	166.841		550.416	302.51	288.205		554.5	954.184	1000.57
			550	181.42	162.538		548.838	184.357	167.272		550.916	301.907	288.56		555	956.458	1003.36
			550.5	180.788	162.755		549.338	183.629	167.703		551.416	301.697	288.914		555.5	959.178	1006.15
			551	180.153	162.972		549.838	183.709	168.134		551.916	301.592	289.269		556	961.639	1008.93
			551.5	179.747	163.189		550.338	182.909	168.565		552.416	301.496	289.623		556.5	964.314	1011.71
			552	179.307	163.406		550.838	182.845	168.996		552.916	301.46	289.978		557	966.955	1014.48
			552.5	179.102	163.624		551.338	182.412	169.427		553.416	301.462	290.332		557.5	968.871	1017.25
			553	178.736	163.841		551.838	181.891	169.858		553.916	301.363	290.686		558	971.346	1020.02
			553.5	178.28	164.058		552.338	181.92	170.289		554.416	301.589	291.04		558.5	973.553	1022.79
			554	177.923	164.275		552.838	181.565	170.72		554.916	301.369	291.393		559	976.168	1025.55
			554.5	177.636	164.492		553.338	181.5	171.15		555.416	300.973	291.747		559.5	978.039	1028.31
			555	177.403	164.708		553.838	181.363	171.581		555.916	300.976	292.1		560	980.157	1031.06
			555.5	177.321	164.925		554.338	181.103	172.012		556.416	301.17	292.454		560.5	983.28	1033.81
			556	176.997	165.142		554.838	181.137	172.442		556.916	301.399	292.807		561	985.427	1036.56
			556.5	176.314	165.359		555.338	180.873	172.872		557.416	301.255	293.16		561.5	987.411	1039.3
			557	176.482	165.575		555.838	180.604	173.303		557.916	301.657	293.513		562	989.929	1042.04
			557.5	176.561	165.792		556.338	180.608	173.733		558.416	301.739	293.866		562.5	991.896	1044.78
			558	176.273	166.009		556.838	180.829	174.163		558.916	302.273	294.219		563	994.071	1047.52
			558.5	176.556	166.225		557.338	180.964	174.593		559.416	302.417	294.572		563.5	996.345	1050.25
			559	176.468	166.442		557.838	181.116	175.023		559.916	302.828	294.924		564	998.414	1052.97
			559.5	176.466	166.658		558.338	181.099	175.453		560.416	302.819	295.276		564.5	1000.75	1055.7
			560	176.328	166.874		558.838	181.174	175.883		560.916	303.407	295.629		565	1002.47	1058.42
			560.5	176.296	167.091		559.338	181.78	176.313		561.416	304.038	295.981		565.5	1004.77	1061.14
			561	176.31	167.307		559.838	181.484	176.743		561.916	304.333	296.333		566	1006.49	1063.85
			561.5	176.506	167.523		560.338	181.905	177.172		562.416	304.431	296.685		566.5	1008.72	1066.56
			562	176.549	167.739		560.838	182.529	177.602		562.916	304.966	297.036		567	1011.07	1069.27
			562.5	176.338	167.955		561.338	182.927	178.032		563.416	305.397	297.388		567.5	1012.7	1071.97
			563	176.595	168.172		561.838	182.915	178.461		563.916	305.769	297.739		568	1014.86	1074.68
			563.5	176.327	168.388		562.338	183.227	178.891		564.416	305.991	298.091		568.5	1017.23	1077.37
			564	176.926	168.604		562.838	183.266	179.32		564.916	306.629	298.442		569	1019.14	1080.07
			564.5	177.135	168.82		563.338	183.481	179.749		565.416	306.772	298.793		569.5	1021.56	1082.76
			565	177.271	169.035		563.838	183.919	180.178		565.916	306.952	299.144		570	1023.94	1085.45
			565.5	177.21	169.251		564.338	184.459	180.607		566.416	307.397	299.495		570.5	1026.72	1088.13
			566	176.967	169.467		564.838	184.428	181.037		566.916	308.092	299.846		571	1028.89	1090.81
			566.5	177.458	169.683		565.338	184.943	181.466		567.416	308.469	300.196		571.5	1031.46	1093.49
			567	177.698	169.899		565.838	185.155	181.894		567.916	308.786	300.547		572	1033.83	1096.16
			567.5	177.801	170.114		566.338	185.814	182.323		568.416	309.173	300.897		572.5	1036.45	1098.83
			568	177.664	170.33		566.838	186.362	182.752		568.916	309.552	301.247		573	1039.13	1101.5
			568.5	177.456	170.545		567.338	186.354	183.181		569.416	309.676	301.598		573.5	1041.72	1104.17
			569	177.383	170.761		567.838	186.51	183.609		569.916	309.934	301.947		574	1044.17	1106.83
			569.5	177.781	170.976		568.338	186.849	184.038		570.416	310.542	302.297		574.5	1046.46	1109.49
			570	177.988	171.192		568.838	187.136	184.467		570.916	310.347	302.647		575	1048.93	1112.14
			570.5	178.226	171.407		569.338	187.638	184.895		571.416	310.69	302.997		575.5	1051.17	1114.79
			571	178.152	171.622		569.838	188.053	185.323		571.916	311.191	303.346		576	1054.21	1117.44
			571.5	178.774	171.838		570.338	188.162	185.752		572.416	311.531	303.696		576.5	1056.58	1120.09
			572	178.679	172.053		570.838	188.555	186.18		572.916	311.693	304.045		577	1058.98	1122.73
			572.5	178.968	172.268		571.338	189.197	186.608		573.416	312.073	304.394		577.5	1061.73	1125.37
			573	179.238	172.483		571.838	189.406	187.036		573.916	312.539	304.743		578	1064.32	1128
			573.5	179.382	172.698		572.338	189.45	187.464		574.416	312.737	305.092		578.5	1066.72	1130.63
			574	179.344	172.913		572.838	190.193	187.892		574.916	313.577	305.44		579	1069.63	1133.26
			574.5	179.479	173.128		573.338	190.313	188.32		575.416	313.556	305.789		579.5	1072.23	1135.89
			575	179.721	173.343		573.838	190.604	188.748		575.916	313.722	306.137		580	1074.75	1138.51
			575.5	179.965	173.558		574.338	191.144	189.175		576.416	314.1	306.486		580.5	1077.4	1141.13
			576	180.085	173.773		574.838	191.555	189.603		576.916	314.639	306.834		581	1079.97	1143.75
			576.5	180.449	173.988		575.338	192.024	190.031		577.416	314.883	307.182		581.5	1082.62	1146.36
			577	180.732	174.202		575.838	192.151	190.458		577.916	315.507	307.53		582	1085.9	1148.97
			577.5	180.853	174.417		576.338	192.651	190.886		578.416	315.764	307.878		582.5	1088.03	1151.58
			578	180.701	174.632		576.838	193.349	191.313		578.916	316.178	308.226		583	1090.98	1154.18
			578.5	181.309	174.846		577.338	193.411	191.74		579.416	316.367	308.573		583.5	1093.44	1156.78
			579	181.416	175.061		577.838	193.553	192.168		579.916	316.8	308.921		584	1096.2	1159.38
			579.5	181.578	175.275		578.338	194.276	192.595		580.416	317.312	309.268		584.5	1098.89	1161.97
			580	181.588	175.49		578.838	194.511	193.022		580.916	317.57	309.615		585	1101.71	1164.56
			580.5	181.894	175.704		579.338	194.692	193.449		581.416	318.035	309.963		585.5	1104.52	1167.15
			581	181.993	175.919		579.838	195.515	193.876		581.916	318.342	310.31		586	1107.15	1169.73
			581.5	182.231	176.133		580.338	195.593	194.303		582.416	318.651	310.656		586.5	1110.34	1172.31
			582	182.166	176.347		580.838	196.18	194.73		582.916	319.069	311.003		587	1112.99	1174.89
			582.5	182.661	176.561		581.338	196.609	195.157		583.416	319.68	311.35		587.5	1115.72	1177.46
			583	182.973	176.776		581.838	197.414	195.583		583.916	319.837	311.696		588	1118.58	1180.04
			583.5	182.965	176.99		582.338	197.403	196.01		584.416	320.085	312.043		588.5	1121.34	1182.6
			584	183.218	177.204		582.838	198.031	196.436		584.916	320.461	312.389		589	1124.26	1185.17
			584.5	183.463	177.418		583.338	198.196	196.863		585.416	320.74	312.735		589.5	1126.72	1187.73
			585	183.376	177.632		583.838	198.827	197.289		585.916	320.893	313.081		590	1129.79	1190.29
			585.5	183.619	177.846		584.338	199.273	197.716		586.416	321.365	313.427		590.5	1132.58	1192.85
			586	184.012	178.059		584.838	199.151	198.142		586.916	321.548	313.773		591	1135.73	1195.4
			586.5	184.265	178.273		585.338	200.109	198.568		587.416	321.948	314.118		591.5	1138.62	1197.95
			587	184.187	178.487		585.838	200.031	198.994		587.916	322.137	314.464		592	1141.46	1200.49
			587.5	184.239	178.701		586.338	200.702	199.42		588.416	322.763	314.809		592.5	1144.4	1203.04
			588	184.849	178.915		586.838	201.097	199.846		588.916	323.116	315.154		593	1147.18	1205.58
			588.5	185.221	179.128		587.338	201.48	200.272		589.416	323.628	315.499		593.5	1150.12	1208.12
			589	185	179.342		587.838	202.092	200.698		589.916	323.735	315.844		594	1152.99	1210.65
			589.5	185.218	179.555		588.338	202.166	201.124		590.416	324.254	316.189		594.5	1155.75	1213.18
			590	185.309	179.769		588.838	202.772	201.55		590.916	324.322	316.534		595	1159.11	1215.71
			590.5	185.294	179.982		589.338	202.833	201.975		591.416	324.491	316.879		595.5	1162.07	1218.23
			591	185.315	180.196		589.838	203.446	202.401		591.916	324.746	317.223		596	1164.61	1220.75
			591.5	185.893	180.409		590.338	204.032	202.826		592.416	325.188	317.568		596.5	1167.15	1223.27
			592	185.756	180.622		590.838	204.611	203.252		592.916	325.366	317.912		597	1170.46	1225.79
			592.5	185.88	180.836		591.338	204.767	203.677		593.416	325.754	318.256		597.5	1173.37	1228.3
			593	186.449	181.049		591.838	204.971	204.103		593.916	326.416	318.6		598	1176.24	1230.81
			593.5	186.5	181.262		592.338	205.497	204.528		594.416	326.278	318.944		598.5	1179.2	1233.31
			594	186.771	181.475		592.838	205.986	204.953		594.916	326.72	319.288		599	1181.97	1235.82
			594.5	186.869	181.688		593.338	206.205	205.378		595.416	326.846	319.631		599.5	1185.32	1238.32
			595	187.425	181.901		593.838	206.752	205.803		595.916	327.17	319.975		600	1188.49	1240.81
			595.5	187.177	182.114		594.338	207.055	206.228		596.416	327.469	320.318		600.5	1190.97	1243.31
			596	187.362	182.327		594.838	207.166	206.653		596.916	327.494	320.661		601	1194.3	1245.8
			596.5	187.247	182.54		595.338	207.925	207.078		597.416	328.497	321.005		601.5	1197.1	1248.29
			597	187.887	182.753		595.838	208.27	207.503		597.916	328.579	321.348		602	1200.05	1250.77
			597.5	187.74	182.965		596.338	208.633	207.927		598.416	328.661	321.69		602.5	1203.01	1253.25
			598	187.954	183.178		596.838	209.084	208.352		598.916	329.03	322.033		603	1205.67	1255.73
			598.5	187.849	183.391		597.338	209.545	208.776		599.416	329.579	322.376		603.5	1208.56	1258.21
			599	188.199	183.603		597.838	210.038	209.201		599.916	329.793	322.718		604	1211.37	1260.68
			599.5	188.305	183.816		598.338	210.677	209.625		600.416	330.015	323.061		604.5	1214.54	1263.15
			600	188.662	184.029		598.838	210.905	210.05		600.916	330.249	323.403		605	1217.15	1265.61
			600.5	188.654	184.241		599.338	211.024	210.474		601.416	330.557	323.745		605.5	1220.26	1268.08
			601	188.965	184.454		599.838	211.722	210.898		601.916	330.442	324.087		606	1223.27	1270.54
			601.5	188.726	184.666		600.338	212.057	211.322		602.416	331.404	324.429		606.5	1226.28	1273
			602	189.179	184.878		600.838	212.381	211.746		602.916	331.764	324.771		607	1229.31	1275.45
			602.5	189.202	185.091		601.338	212.782	212.17		603.416	331.702	325.113		607.5	1232.42	1277.9
			603	189.205	185.303		601.838	213.52	212.594		603.916	332.041	325.454		608	1235.35	1280.35
			603.5	189.195	185.515		602.338	213.463	213.018		604.416	332.406	325.796		608.5	1237.93	1282.79
			604	189.144	185.727		602.838	214.051	213.442		604.916	332.606	326.137		609	1241.36	1285.24
			604.5	189.432	185.939		603.338	214.461	213.866		605.416	332.86	326.478		609.5	1244.16	1287.68
			605	189.369	186.151		603.838	214.91	214.289		605.916	333.519	326.819		610	1246.84	1290.11
			605.5	189.802	186.363		604.338	215.366	214.713		606.416	333.484	327.16		610.5	1250.08	1292.55
			606	189.629	186.575		604.838	215.85	215.136		606.916	333.769	327.501		611	1252.9	1294.98
			606.5	189.692	186.787		605.338	216.325	215.56		607.416	334.058	327.842		611.5	1255.64	1297.4
			607	189.621	186.999		605.838	216.608	215.983		607.916	333.884	328.182		612	1258.77	1299.83
			607.5	190.02	187.211		606.338	217.186	216.407		608.416	334.652	328.523		612.5	1262.03	1302.25
			608	190.044	187.423		606.838	217.334	216.83		608.916	334.938	328.863		613	1264.71	1304.67
			608.5	190.141	187.634		607.338	217.788	217.253		609.416	335.346	329.203		613.5	1267.84	1307.08
			609	190.5	187.846		607.838	218.396	217.676		609.916	335.667	329.543		614	1270.61	1309.5
			609.5	190.292	188.058		608.338	218.56	218.099		610.416	335.704	329.883		614.5	1273.34	1311.9
			610	190.312	188.269		608.838	218.931	218.522		610.916	336.243	330.223		615	1276.53	1314.31
			610.5	190.351	188.481		609.338	219.072	218.945		611.416	336.706	330.563		615.5	1279.64	1316.72
			611	190.783	188.692		609.838	219.744	219.368		611.916	337.079	330.903		616	1282.39	1319.12
			611.5	190.727	188.904		610.338	220.236	219.79		612.416	337.044	331.242		616.5	1285.77	1321.51
			612	190.361	189.115		610.838	220.627	220.213		612.916	337.714	331.581		617	1288.58	1323.91
			612.5	190.354	189.327		611.338	221.076	220.636		613.416	337.67	331.921		617.5	1291.59	1326.3
			613	190.708	189.538		611.838	221.577	221.058		613.916	338.445	332.26		618	1294.46	1328.69
			613.5	190.902	189.749		612.338	221.678	221.481		614.416	338.38	332.599		618.5	1297.27	1331.07
			614	190.954	189.96		612.838	222.322	221.903		614.916	338.434	332.938		619	1300.12	1333.46
			614.5	191.131	190.172		613.338	222.638	222.326		615.416	338.606	333.276		619.5	1303.41	1335.84
			615	191.076	190.383		613.838	223.221	222.748		615.916	338.947	333.615		620	1306.54	1338.22
			615.5	191.213	190.594		614.338	223.366	223.17		616.416	339.243	333.954		620.5	1309.57	1340.59
			616	191.506	190.805		614.838	223.566	223.592		616.916	339.675	334.292		621	1312.53	1342.96
			616.5	191.539	191.016		615.338	224.058	224.014		617.416	340.253	334.63		621.5	1315.09	1345.33
			617	191.772	191.227		615.838	224.887	224.436		617.916	340.197	334.968		622	1318.43	1347.69
			617.5	191.512	191.437		616.338	224.995	224.858		618.416	340.82	335.306		622.5	1321.34	1350.06
			618	191.925	191.648		616.838	225.458	225.28		618.916	340.796	335.644		623	1323.94	1352.42
			618.5	192.326	191.859		617.338	225.684	225.702		619.416	341.048	335.982		623.5	1327.32	1354.77
			619	192.006	192.07		617.838	226.147	226.124		619.916	340.993	336.32		624	1330.34	1357.13
			619.5	191.993	192.281		618.338	226.289	226.545		620.416	341.763	336.657		624.5	1333.24	1359.48
			620	192.597	192.491		618.838	227.106	226.967		620.916	341.876	336.995		625	1336.41	1361.83
			620.5	192.341	192.702		619.338	227.364	227.388		621.416	342.291	337.332		625.5	1339.51	1364.17
			621	192.423	192.912		619.838	227.54	227.81		621.916	342.511	337.669		626	1342.15	1366.52
			621.5	192.773	193.123		620.338	228.334	228.231		622.416	342.926	338.006		626.5	1345.06	1368.85
			622	192.699	193.333		620.838	228.805	228.653		622.916	343.541	338.343		627	1348.06	1371.19
			622.5	192.932	193.544		621.338	228.668	229.074		623.416	343.406	338.68		627.5	1351.32	1373.53
			623	192.897	193.754		621.838	229.399	229.495		623.916	343.776	339.017		628	1353.79	1375.86
			623.5	193.236	193.964		622.338	229.804	229.916		624.416	343.784	339.353		628.5	1356.95	1378.18
			624	193.044	194.175		622.838	230.347	230.337		624.916	344.097	339.69		629	1360.28	1380.51
			624.5	193.765	194.385		623.338	230.597	230.758		625.416	344.342	340.026		629.5	1362.96	1382.83
			625	193.726	194.595		623.838	231.074	231.179		625.916	344.671	340.362		630	1366.02	1385.15
			625.5	193.526	194.805		624.338	231.546	231.6		626.416	344.781	340.698		630.5	1369.12	1387.47
			626	193.731	195.015		624.838	231.972	232.021		626.916	345.257	341.034		631	1371.96	1389.78
			626.5	193.996	195.225		625.338	232.235	232.441		627.416	345.576	341.37		631.5	1375.1	1392.09
			627	194.168	195.435		625.838	232.739	232.862		627.916	345.753	341.706		632	1378.1	1394.4
			627.5	194.267	195.645		626.338	233.351	233.283		628.416	346.019	342.042		632.5	1381.19	1396.71
			628	194.566	195.855		626.838	233.835	233.703		628.916	346.142	342.377		633	1383.88	1399.01
			628.5	194.848	196.065		627.338	234.4	234.123		629.416	346.692	342.712		633.5	1387.04	1401.31
			629	194.564	196.275		627.838	234.937	234.544		629.916	346.973	343.048		634	1390.38	1403.61
			629.5	194.891	196.484		628.338	235.098	234.964		630.416	346.974	343.383		634.5	1392.94	1405.9
			630	195.225	196.694		628.838	235.701	235.384		630.916	347.377	343.718		635	1396.17	1408.19
			630.5	195.615	196.904		629.338	235.884	235.804		631.416	347.663	344.053		635.5	1399.26	1410.48
			631	195.718	197.113		629.838	236.381	236.225		631.916	347.787	344.387		636	1401.82	1412.77
			631.5	195.879	197.323		630.338	236.871	236.645		632.416	348.331	344.722		636.5	1405.02	1415.05
			632	196.192	197.533		630.838	237.371	237.065		632.916	348.51	345.057		637	1408.34	1417.33
			632.5	196.181	197.742		631.338	237.695	237.484		633.416	348.798	345.391		637.5	1410.84	1419.61
			633	196.233	197.951		631.838	238.347	237.904		633.916	349.104	345.725		638	1414.48	1421.88
			633.5	196.518	198.161		632.338	238.815	238.324		634.416	349.348	346.059		638.5	1417.16	1424.15
			634	196.703	198.37		632.838	239.42	238.744		634.916	349.833	346.394		639	1420.17	1426.42
			634.5	196.714	198.579		633.338	239.857	239.163		635.416	349.87	346.727		639.5	1423.5	1428.69
			635	196.921	198.789		633.838	240.019	239.583		635.916	349.874	347.061		640	1426.6	1430.95
			635.5	196.938	198.998		634.338	240.727	240.002		636.416	350.412	347.395		640.5	1429.38	1433.21
			636	197.04	199.207		634.838	240.999	240.422		636.916	350.471	347.729		641	1432.15	1435.47
			636.5	197.613	199.416		635.338	241.361	240.841		637.416	350.908	348.062		641.5	1435.36	1437.72
			637	197.577	199.625		635.838	241.732	241.26		637.916	351.212	348.395		642	1438.52	1439.98
			637.5	197.693	199.834		636.338	242.335	241.679		638.416	351.791	348.729		642.5	1441.19	1442.22
			638	197.912	200.043		636.838	242.642	242.099		638.916	351.679	349.062		643	1444.38	1444.47
			638.5	198.026	200.252		637.338	243.605	242.518		639.416	351.98	349.395		643.5	1447.11	1446.72
			639	198.442	200.461		637.838	243.927	242.937		639.916	352.057	349.727		644	1450.6	1448.96
			639.5	198.353	200.67		638.338	244.123	243.356		640.416	352.422	350.06		644.5	1453.37	1451.19
			640	198.889	200.878		638.838	244.744	243.774		640.916	352.971	350.393		645	1456.92	1453.43
			640.5	198.604	201.087		639.338	245.15	244.193		641.416	353.062	350.725		645.5	1459.68	1455.66
			641	198.938	201.296		639.838	245.687	244.612		641.916	353.564	351.058		646	1462.74	1457.89
			641.5	198.729	201.504		640.338	245.848	245.031		642.416	353.378	351.39		646.5	1465.86	1460.12
			642	199.201	201.713		640.838	245.946	245.449		642.916	353.727	351.722		647	1468.69	1462.35
			642.5	198.991	201.921		641.338	246.512	245.868		643.416	353.81	352.054		647.5	1471.53	1464.57
			643	199.422	202.13		641.838	246.875	246.286		643.916	354.264	352.386		648	1474.52	1466.79
			643.5	199.58	202.338		642.338	247.62	246.705		644.416	354.604	352.718		648.5	1477.46	1469
			644	200.248	202.547		642.838	248.144	247.123		644.916	354.865	353.049		649	1480.82	1471.22
			644.5	200.019	202.755		643.338	248.155	247.541		645.416	354.861	353.381		649.5	1483.94	1473.43
			645	199.791	202.963		643.838	248.906	247.959		645.916	355.473	353.712		650	1486.93	1475.64
			645.5	200.307	203.172		644.338	249.016	248.377		646.416	355.674	354.044		650.5	1489.7	1477.84
			646	200.571	203.38		644.838	249.788	248.795		646.916	356.219	354.375		651	1492.7	1480.05
			646.5	200.563	203.588		645.338	250.288	249.213		647.416	356.356	354.706		651.5	1495.88	1482.25
			647	200.716	203.796		645.838	250.32	249.631		647.916	356.544	355.037		652	1498.72	1484.44
			647.5	200.963	204.004		646.338	250.808	250.049		648.416	356.935	355.368		652.5	1501.44	1486.64
			648	201.159	204.212		646.838	251.163	250.467		648.916	357.022	355.699		653	1504.95	1488.83
			648.5	201.573	204.42		647.338	251.636	250.885		649.416	357.337	356.029		653.5	1507.74	1491.02
			649	201.156	204.628		647.838	251.939	251.302		649.916	357.966	356.36		654	1510.74	1493.21
			649.5	201.616	204.836		648.338	252.389	251.72		650.416	358.269	356.69		654.5	1513.86	1495.39
			650	201.877	205.044		648.838	252.451	252.137		650.916	358.239	357.02		655	1516.57	1497.57
			650.5	201.835	205.252		649.338	252.983	252.555		651.416	358.163	357.35		655.5	1519.74	1499.75
			651	201.869	205.459		649.838	253.313	252.972		651.916	358.543	357.68		656	1522.74	1501.93
			651.5	202.342	205.667		650.338	253.805	253.389		652.416	358.657	358.01		656.5	1526.33	1504.1
			652	202.236	205.875		650.838	254.119	253.807		652.916	358.963	358.34		657	1528.5	1506.27
			652.5	202.655	206.082		651.338	254.116	254.224		653.416	359.283	358.67		657.5	1531.44	1508.44
			653	202.718	206.29		651.838	254.901	254.641		653.916	360.052	358.999		658	1534.43	1510.61
			653.5	202.618	206.497		652.338	254.986	255.058		654.416	359.918	359.329		658.5	1537.9	1512.77
			654	203.141	206.705		652.838	255.295	255.475		654.916	359.934	359.658		659	1540.8	1514.93
			654.5	203.228	206.912		653.338	255.953	255.892		655.416	360.14	359.987		659.5	1543.71	1517.09
			655	203.272	207.12		653.838	255.986	256.309		655.916	360.458	360.316		660	1546.58	1519.24
			655.5	203.161	207.327		654.338	256.512	256.725		656.416	360.694	360.645		660.5	1548.79	1521.39
			656	203.279	207.534		654.838	256.982	257.142		656.916	360.909	360.974		661	1551.99	1523.54
			656.5	203.675	207.741		655.338	257.071	257.559		657.416	361.12	361.303		661.5	1554.92	1525.69
			657	203.847	207.949		655.838	257.435	257.975		657.916	361.141	361.631		662	1557.91	1527.83
			657.5	203.816	208.156		656.338	257.918	258.392		658.416	361.764	361.96		662.5	1560.97	1529.98
			658	203.914	208.363		656.838	258.053	258.808		658.916	362.035	362.288		663	1564.18	1532.11
			658.5	203.938	208.57		657.338	258.712	259.224		659.416	362.382	362.616		663.5	1567.2	1534.25
			659	204.5	208.777		657.838	258.992	259.641		659.916	362.277	362.944		664	1570.03	1536.38
			659.5	204.251	208.984		658.338	259.081	260.057		660.416	362.697	363.272		664.5	1573.12	1538.52
			660	204.493	209.191		658.838	259.295	260.473		660.916	362.969	363.6		665	1576.07	1540.64
			660.5	204.239	209.398		659.338	259.881	260.889		661.416	363.07	363.928		665.5	1579.15	1542.77
			661	204.526	209.604		659.838	260.255	261.305		661.916	363.298	364.256		666	1582.24	1544.89
			661.5	204.957	209.811		660.338	260.235	261.721		662.416	363.626	364.583		666.5	1585.24	1547.01
			662	205.168	210.018		660.838	260.5	262.137		662.916	364.151	364.911		667	1588.26	1549.13
			662.5	205.036	210.225		661.338	261.234	262.553		663.416	364.067	365.238		667.5	1591.38	1551.25
			663	205.177	210.431		661.838	261.459	262.968		663.916	364.588	365.565		668	1594.37	1553.36
			663.5	205.409	210.638		662.338	261.947	263.384		664.416	364.403	365.892		668.5	1597.21	1555.47
			664	205.688	210.844		662.838	261.945	263.8		664.916	365.098	366.219		669	1600.52	1557.58
			664.5	205.723	211.051		663.338	262.6	264.215		665.416	365.191	366.546		669.5	1603.15	1559.68
			665	205.791	211.257		663.838	263.09	264.631		665.916	365.435	366.873		670	1606.58	1561.79
			665.5	205.944	211.464		664.338	263.3	265.046		666.416	366.064	367.199		670.5	1609.34	1563.89
			666	205.951	211.67		664.838	263.262	265.461		666.916	366.231	367.526		671	1612.36	1565.98
			666.5	206.013	211.876		665.338	263.643	265.877		667.416	366.262	367.852		671.5	1615.59	1568.08
			667	206.216	212.083		665.838	264.216	266.292		667.916	366.53	368.178		672	1618.63	1570.17
			667.5	206.102	212.289		666.338	264.575	266.707		668.416	366.51	368.504		672.5	1621.55	1572.26
			668	206.012	212.495		666.838	264.853	267.122		668.916	366.779	368.83		673	1624.8	1574.35
			668.5	206.125	212.701		667.338	265.067	267.537		669.416	366.749	369.156		673.5	1627.87	1576.43
			669	206.426	212.907		667.838	265.37	267.952		669.916	367.147	369.482		674	1630.89	1578.52
			669.5	206.294	213.113		668.338	266.027	268.367		670.416	367.51	369.808		674.5	1633.52	1580.59
			670	206.763	213.319		668.838	266.636	268.782		670.916	367.666	370.133		675	1636.9	1582.67
			670.5	206.726	213.525		669.338	266.756	269.196		671.416	367.723	370.459		675.5	1639.98	1584.75
			671	206.601	213.731		669.838	267.343	269.611		671.916	368.038	370.784		676	1642.8	1586.82
			671.5	206.765	213.937		670.338	267.404	270.026		672.416	368.333	371.109		676.5	1645.82	1588.89
			672	207.028	214.143		670.838	267.755	270.44		672.916	368.635	371.434		677	1649.07	1590.95
			672.5	206.733	214.348		671.338	268.366	270.855		673.416	368.834	371.759		677.5	1652.36	1593.02
			673	206.994	214.554		671.838	268.627	271.269		673.916	369.258	372.084		678	1654.87	1595.08
			673.5	206.978	214.76		672.338	269.18	271.683		674.416	369.284	372.409		678.5	1657.73	1597.14
			674	206.788	214.965		672.838	269.642	272.098		674.916	369.567	372.733		679	1660.89	1599.2
			674.5	207.04	215.171		673.338	270.083	272.512		675.416	369.865	373.058		679.5	1664.02	1601.25
			675	207.177	215.376		673.838	270.534	272.926		675.916	370.01	373.382		680	1666.6	1603.3
			675.5	207.403	215.582		674.338	270.653	273.34		676.416	370.511	373.707		680.5	1669.7	1605.35
			676	207.122	215.787		674.838	271.084	273.754		676.916	370.576	374.031		681	1673.01	1607.4
			676.5	207.537	215.993		675.338	271.74	274.168		677.416	371.074	374.355		681.5	1675.85	1609.44
			677	207.534	216.198		675.838	271.783	274.582		677.916	371.298	374.679		682	1679.13	1611.48
			677.5	207.523	216.403		676.338	272.86	274.995		678.416	371.059	375.002		682.5	1681.66	1613.52
			678	207.647	216.609		676.838	273.043	275.409		678.916	371.139	375.326		683	1684.71	1615.56
			678.5	207.96	216.814		677.338	273.38	275.823		679.416	371.906	375.65		683.5	1687.65	1617.59
			679	207.926	217.019		677.838	274.083	276.236		679.916	372.087	375.973		684	1690.72	1619.62
			679.5	207.688	217.224		678.338	274.045	276.65		680.416	372.093	376.297		684.5	1693.91	1621.65
			680	207.761	217.429		678.838	275.037	277.063		680.916	372.456	376.62		685	1697.81	1623.68
			680.5	207.879	217.634		679.338	275.059	277.477		681.416	372.946	376.943		685.5	1700.78	1625.7
			681	207.83	217.839		679.838	275.453	277.89		681.916	373.31	377.266		686	1703.42	1627.73
			681.5	208.055	218.044		680.338	275.923	278.303		682.416	373.533	377.589		686.5	1706.55	1629.74
			682	208.266	218.249		680.838	276.452	278.716		682.916	374.014	377.911		687	1710.02	1631.76
			682.5	208.031	218.454		681.338	276.841	279.13		683.416	373.642	378.234		687.5	1712.7	1633.78
			683	208.258	218.659		681.838	277.176	279.543		683.916	373.831	378.557		688	1715.91	1635.79
			683.5	208.503	218.863		682.338	277.728	279.956		684.416	374.007	378.879		688.5	1718.93	1637.8
			684	208.494	219.068		682.838	278.128	280.368		684.916	374.721	379.201		689	1721.64	1639.8
			684.5	208.892	219.273		683.338	278.042	280.781		685.416	374.717	379.523		689.5	1724.86	1641.81
			685	208.842	219.477		683.838	278.602	281.194		685.916	374.593	379.846		690	1727.8	1643.81
			685.5	209.071	219.682		684.338	279.218	281.607		686.416	374.781	380.167		690.5	1730.87	1645.81
			686	209.022	219.886		684.838	279.637	282.019		686.916	375.334	380.489		691	1733.79	1647.81
			686.5	208.985	220.091		685.338	279.813	282.432		687.416	375.555	380.811		691.5	1736.7	1649.8
			687	208.864	220.295		685.838	280.177	282.844		687.916	376.004	381.133		692	1739.87	1651.79
			687.5	208.839	220.5		686.338	280.795	283.257		688.416	375.853	381.454		692.5	1742.65	1653.78
			688	209.076	220.704		686.838	281.284	283.669		688.916	376.124	381.775		693	1745.97	1655.77
			688.5	209.117	220.908		687.338	281.863	284.082		689.416	376.439	382.097		693.5	1748.91	1657.75
			689	209.053	221.112		687.838	281.838	284.494		689.916	376.751	382.418		694	1751.69	1659.74
			689.5	209.179	221.317		688.338	282.053	284.906		690.416	376.764	382.739		694.5	1754.59	1661.72
			690	208.953	221.521		688.838	282.675	285.318		690.916	377.179	383.06		695	1757.77	1663.69
			690.5	209.243	221.725		689.338	283.296	285.73		691.416	377.13	383.381		695.5	1760.82	1665.67
			691	209.047	221.929		689.838	283.643	286.142		691.916	377.458	383.701		696	1763.46	1667.64
			691.5	209.352	222.133		690.338	284.323	286.554		692.416	377.666	384.022		696.5	1766.47	1669.61
			692	209.27	222.337		690.838	284.32	286.966		692.916	377.764	384.342		697	1769.61	1671.58
			692.5	209.424	222.541		691.338	284.806	287.378		693.416	378.061	384.663		697.5	1772.62	1673.54
			693	209.561	222.745		691.838	285.061	287.789		693.916	378.399	384.983		698	1775.87	1675.51
			693.5	209.534	222.948		692.338	285.459	288.201		694.416	378.691	385.303		698.5	1778.36	1677.47
			694	209.5	223.152		692.838	286.254	288.612		694.916	379.023	385.623		699	1781.53	1679.43
			694.5	209.795	223.356		693.338	286.148	289.024		695.416	379.234	385.943		699.5	1784.44	1681.38
			695	210.131	223.56		693.838	286.478	289.435		695.916	379.328	386.263		700	1787.43	1683.33
			695.5	209.815	223.763		694.338	286.998	289.847		696.416	379.767	386.582		700.5	1790.02	1685.29
			696	210.079	223.967		694.838	287.399	290.258		696.916	379.63	386.902		701	1793.01	1687.23
			696.5	210.158	224.17		695.338	287.577	290.669		697.416	380.132	387.221		701.5	1796.1	1689.18
			697	210.191	224.374		695.838	287.947	291.08		697.916	380.119	387.54		702	1799.19	1691.12
			697.5	210.261	224.577		696.338	288.39	291.492		698.416	380.417	387.86		702.5	1802.11	1693.07
			698	210.236	224.781		696.838	288.633	291.903		698.916	380.396	388.179		703	1805.3	1695
			698.5	210.384	224.984		697.338	289.391	292.314		699.416	380.748	388.498		703.5	1808.27	1696.94
			699	210.578	225.188		697.838	289.288	292.724		699.916	381.034	388.817		704	1810.89	1698.88
			699.5	210.8	225.391		698.338	290.007	293.135		700.416	381.187	389.135		704.5	1813.7	1700.81
			700	210.746	225.594		698.838	290.125	293.546		700.916	381.459	389.454		705	1816.76	1702.74
			700.5	210.561	225.797		699.338	290.376	293.957		701.416	381.433	389.772		705.5	1819.54	1704.66
			701	210.758	226		699.838	290.286	294.367		701.916	381.635	390.091		706	1822.61	1706.59
			701.5	210.467	226.203		700.338	291.225	294.778		702.416	381.813	390.409		706.5	1825.5	1708.51
			702	210.656	226.407		700.838	291.649	295.188		702.916	382.149	390.727		707	1828.43	1710.43
			702.5	210.708	226.61		701.338	291.683	295.599		703.416	382.11	391.045		707.5	1831.42	1712.35
			703	210.676	226.812		701.838	292.155	296.009		703.916	382.233	391.363		708	1834.14	1714.26
			703.5	210.561	227.015		702.338	292.456	296.42		704.416	382.475	391.681		708.5	1837.03	1716.18
			704	210.835	227.218		702.838	292.815	296.83		704.916	382.758	391.999		709	1839.92	1718.09
			704.5	210.801	227.421		703.338	293.054	297.24		705.416	383.031	392.316		709.5	1843.06	1720
			705	210.817	227.624		703.838	293.456	297.65		705.916	382.841	392.634		710	1845.86	1721.9
			705.5	211.152	227.827		704.338	293.683	298.06		706.416	383.298	392.951		710.5	1848.7	1723.81
			706	211.325	228.029		704.838	293.823	298.47		706.916	383.262	393.268		711	1851.23	1725.71
			706.5	211.246	228.232		705.338	294.289	298.88		707.416	383.687	393.586		711.5	1854.24	1727.61
			707	211.127	228.435		705.838	294.764	299.29		707.916	383.507	393.903		712	1857.46	1729.5
			707.5	211.269	228.637		706.338	295.17	299.699		708.416	383.853	394.22		712.5	1860.19	1731.4
			708	211.403	228.84		706.838	295.424	300.109		708.916	383.757	394.536		713	1863.08	1733.29
			708.5	211.381	229.042		707.338	295.594	300.519		709.416	384.327	394.853		713.5	1865.73	1735.18
			709	211.369	229.244		707.838	295.814	300.928		709.916	384.638	395.17		714	1868.48	1737.07
			709.5	211.49	229.447		708.338	296.397	301.338		710.416	384.805	395.486		714.5	1871.6	1738.95
			710	211.316	229.649		708.838	296.834	301.747		710.916	384.955	175.6		715	1874.13	1740.83
			710.5	211.307	229.851		709.338	296.961	302.157		711.416	385.745	175.547		715.5	1877.06	1742.71
			711	211.264	230.054		709.838	297.092	302.566		711.916	386.188	175.494		716	1880	1744.59
			711.5	210.93	230.256		710.338	297.432	302.975		712.416	386.594	175.441		716.5	1883.13	1746.47
			712	209.789	230.458		710.838	297.735	303.384		712.916	386.613	175.388		717	1885.64	1748.34
			712.5	207.713	230.66		711.338	297.821	303.793		713.416	386.08	175.335		717.5	1888.62	1750.21
			713	203.513	230.862		711.838	298.09	304.202		713.916	383.147	175.282		718	1891.34	1752.08
			713.5	197.046	111.069		712.338	298.544	304.611		714.416	376.246	175.229		718.5	1893.96	1753.95
			714	187.328	111.045		712.838	299.203	305.02		714.916	364.724	175.176		719	1896.92	1755.81
			714.5	174.839	111.021		713.338	299.349	305.429		715.416	347.591	175.123		719.5	1899.62	1757.67
			715	159.198	110.997		713.838	299.381	305.838		715.916	324.178	175.07		720	1902.18	1759.53
			715.5	142.14	110.973		714.338	298.874	306.247		716.416	297.066	175.018		720.5	1904.96	1761.39
			716	125.434	110.949		714.838	299.379	306.655		716.916	267.156	174.965		721	1907.84	1763.25
			716.5	109.656	110.925		715.338	298.87	307.064		717.416	235.605	174.912		721.5	1910.67	1765.1
			717	95.7506	110.901		715.838	298.01	230.883		717.916	206.669	174.859		722	1913.92	1766.95
			717.5	84.6325	110.877		716.338	294.992	230.861		718.416	180.756	174.806		722.5	1916.19	1768.8
			718	75.5487	110.853		716.838	290.372	230.839		718.916	159.801	174.754		723	1919.13	1770.64
			718.5	69.2115	110.829		717.338	282.979	230.817		719.416	143.964	174.701		723.5	1921.82	1772.49
			719	64.725	110.805		717.838	272.75	230.795		719.916	131.718	174.648		724	1924.4	1774.33
			719.5	61.786	110.781		718.338	260.008	230.773		720.416	123.559	174.595		724.5	1926.79	1776.17
			720	60.5613	110.757		718.838	246.59	230.751		720.916	118.128	174.543		725	1928.96	1778.01
			720.5	59.7992	110.733		719.338	232.094	230.729		721.416	114.789	174.49		725.5	1929.97	1779.84
			721	59.3753	110.71		719.838	218.026	230.707		721.916	112.884	174.437		726	1931.05	1781.67
			721.5	59.277	110.686		720.338	204.858	230.685		722.416	112.269	174.385		726.5	1930.19	1783.5
			722	59.5154	110.662		720.838	194.355	230.662		722.916	112.274	174.332		727	1925.65	1785.33
			722.5	59.8517	110.638		721.338	186.27	230.64		723.416	112.172	174.279		727.5	1916.83	1787.16
			723	60.3446	110.614		721.838	180.018	230.618		723.916	112.484	174.227		728	1899.95	1788.98
			723.5	60.8734	110.59		722.338	175.999	230.596		724.416	113.158	174.174		728.5	1873.08	1790.8
			724	61.4024	110.566		722.838	173.01	230.574		724.916	113.254	174.121		729	1836.52	1792.62
			724.5	62.0935	110.542		723.338	171.523	230.552		725.416	113.644	174.069		729.5	1791.36	1794.44
			725	62.4925	110.519		723.838	170.781	230.53		725.916	114.116	174.016		730	1739.01	1796.25
			725.5	63.0093	110.495		724.338	170.569	230.508		726.416	115.052	173.964		730.5	1683.18	1798.07
			726	63.6537	110.471		724.838	170.743	230.486		726.916	115.397	173.911		731	1630.76	1395.05
			726.5	64.2724	110.447		725.338	170.717	230.464		727.416	115.989	173.859		731.5	1582.66	1394.93
			727	64.8543	110.423		725.838	171.739	230.442		727.916	116.627	173.806		732	1543.79	1394.81
			727.5	65.4509	110.399		726.338	171.831	230.42		728.416	116.909	173.754		732.5	1510.4	1394.69
			728	65.9179	110.376		726.838	172.447	230.398		728.916	117.615	173.701		733	1486.25	1394.57
			728.5	66.7041	110.352		727.338	172.855	230.376		729.416	117.918	173.649		733.5	1469.88	1394.45
			729	67.2467	110.328		727.838	173.609	230.354		729.916	118.228	173.596		734	1458.78	1394.33
			729.5	67.864	110.304		728.338	173.894	230.332		730.416	118.33	173.544		734.5	1451.1	1394.21
			730	68.2183	110.28		728.838	174.414	230.31		730.916	119.334	173.492		735	1447.23	1394.09
			730.5	68.8607	110.256		729.338	175.05	230.288		731.416	119.723	173.439		735.5	1445.01	1393.97
			731	69.3116	110.233		729.838	176.018	230.266		731.916	119.967	173.387		736	1443.09	1393.85
			731.5	69.5298	110.209		730.338	176.291	230.243		732.416	120.092	173.335		736.5	1442.56	1393.73
			732	70.2873	110.185		730.838	176.846	230.221		732.916	120.719	173.282		737	1442.33	1393.61
			732.5	70.7908	110.161		731.338	177.444	230.199		733.416	121.249	173.23		737.5	1442.12	1393.49
			733	71.3453	110.138		731.838	177.811	230.177		733.916	121.97	173.178		738	1442.23	1393.37
			733.5	71.7249	110.114		732.338	178.195	230.155		734.416	122.085	173.125		738.5	1442.08	1393.25
			734	72.1038	110.09		732.838	178.748	230.133		734.916	122.181	173.073		739	1441.85	1393.13
			734.5	72.5349	110.066		733.338	179.12	230.111		735.416	122.318	173.021		739.5	1441.56	1393.01
			735	73.1707	110.042		733.838	179.788	230.089		735.916	122.671	172.969		740	1441.84	1392.89
			735.5	73.3684	110.019		734.338	180.507	230.067		736.416	123.184	172.916		740.5	1442.06	1392.76
			736	73.6847	109.995		734.838	180.882	230.045		736.916	123.38	172.864		741	1441.95	1392.64
			736.5	74.2941	109.971		735.338	181.076	230.023		737.416	123.619	172.812		741.5	1442.26	1392.52
			737	74.5172	109.947		735.838	181.757	230.001		737.916	124.049	172.76		742	1442.19	1392.4
			737.5	74.9696	109.924		736.338	182.197	229.979		738.416	124.21	172.708		742.5	1442.2	1392.28
			738	75.4746	109.9		736.838	182.315	229.957		738.916	124.499	172.655		743	1442.43	1392.16
			738.5	75.7185	109.876		737.338	183.296	229.935		739.416	124.884	172.603		743.5	1442.33	1392.04
			739	76.0715	109.853		737.838	183.003	229.913		739.916	124.986	172.551		744	1442.22	1391.92
			739.5	76.4717	109.829		738.338	183.387	229.891		740.416	124.893	172.499		744.5	1442.03	1391.8
			740	76.7013	109.805		738.838	183.804	229.869		740.916	125.59	172.447		745	1442.22	1391.68
			740.5	76.7064	109.781		739.338	184.305	229.847		741.416	125.303	172.395		745.5	1442.58	1391.56
			741	76.7912	109.758		739.838	184.377	229.825		741.916	125.765	172.343		746	1442.57	1391.44
			741.5	77.1256	109.734		740.338	184.763	229.803		742.416	125.963	172.291		746.5	1442.75	1391.32
			742	77.7392	109.71		740.838	184.722	229.781		742.916	126.61	172.239		747	1442.82	1391.2
			742.5	78.0375	109.687		741.338	185.155	229.759		743.416	126.309	172.187		747.5	1442.22	1391.08
			743	78.3008	109.663		741.838	185.18	229.737		743.916	126.292	172.135		748	1442.53	1390.96
			743.5	78.653	109.639		742.338	185.669	229.715		744.416	126.659	172.083		748.5	1442.41	1390.84
			744	78.8271	109.616		742.838	185.883	229.693		744.916	126.83	172.031		749	1442.12	1390.72
			744.5	78.7559	109.592		743.338	186.147	229.671		745.416	126.786	171.979		749.5	1442.42	1390.6
			745	79.3844	109.568		743.838	186.404	229.649		745.916	127.169	171.927		750	1442.3	1390.48
			745.5	79.7684	109.545		744.338	186.687	229.627		746.416	127.209	171.875		750.5	1442.39	1390.36
			746	79.6504	109.521		744.838	187.138	229.605		746.916	127.182	171.823		751	1442.58	1390.24
			746.5	80.224	109.497		745.338	187.333	229.583		747.416	127.418	171.771		751.5	1442.61	1390.12
			747	80.2901	109.474		745.838	187.453	229.561		747.916	127.751	171.72		752	1442.51	1390
			747.5	80.3545	109.45		746.338	187.6	229.54		748.416	127.516	171.668		752.5	1442.58	1389.88
			748	80.5204	109.427		746.838	187.788	229.518		748.916	127.823	171.616		753	1442.7	1389.76
			748.5	80.8766	109.403		747.338	188.142	229.496		749.416	127.851	171.564		753.5	1442.3	1389.64
			749	81.192	109.379		747.838	188.32	229.474		749.916	128.258	171.512		754	1442.49	1389.52
			749.5	80.9927	109.356		748.338	188.32	229.452		750.416	128.334	171.461		754.5	1442.3	1389.4
			750	81.2984	109.332		748.838	188.33	229.43		750.916	128.32	171.409		755	1442.47	1389.28
			750.5	81.4826	109.309		749.338	188.721	229.408		751.416	128.373	171.357		755.5	1442.06	1389.16
			751	81.5856	109.285		749.838	189.068	229.386		751.916	128.864	171.305		756	1442.56	1389.04
			751.5	81.585	109.261		750.338	189.305	229.364		752.416	128.258	171.254		756.5	1442.23	1388.92
			752	81.9698	109.238		750.838	189.711	229.342		752.916	128.426	171.202		757	1442.32	1388.8
			752.5	82.2164	109.214		751.338	189.603	229.32		753.416	128.707	171.15		757.5	1442.06	1388.68
			753	82.3204	109.191		751.838	189.764	229.298		753.916	128.947	171.099		758	1441.86	1388.56
			753.5	82.5234	109.167		752.338	189.897	229.276		754.416	129.22	171.047		758.5	1441.84	1388.44
			754	82.657	109.144		752.838	189.994	229.254		754.916	129.252	170.995		759	1441.34	1388.32
			754.5	82.6587	109.12		753.338	190.276	229.232		755.416	129.087	170.944		759.5	1441.5	1388.2
			755	82.6082	109.096		753.838	190.299	229.21		755.916	129.108	170.892		760	1441.87	1388.08
			755.5	82.8791	109.073		754.338	190.75	229.188		756.416	129.414	170.84		760.5	1441.82	1387.96
			756	83.0094	109.049		754.838	191.21	229.166		756.916	129.48	170.789		761	1441.5	1387.84
			756.5	83.1851	109.026		755.338	191.122	229.144		757.416	129.559	170.737		761.5	1441.21	1387.72
			757	83.1494	109.002		755.838	191.246	229.123		757.916	129.397	170.686		762	1441.29	1387.6
			757.5	83.2661	108.979		756.338	191.787	229.101		758.416	129.535	170.634		762.5	1441.11	1387.48
			758	83.0508	108.955		756.838	191.917	229.079		758.916	129.536	170.583		763	1441.26	1387.36
			758.5	83.2343	108.932		757.338	191.479	229.057		759.416	129.5	170.531		763.5	1440.85	1387.24
			759	83.6603	108.908		757.838	191.831	229.035		759.916	129.535	170.48		764	1440.71	1387.12
			759.5	83.7768	108.885		758.338	191.69	229.013		760.416	129.714	170.428		764.5	1440.56	1387
			760	83.4374	108.861		758.838	192.212	228.991		760.916	129.784	170.377		765	1440.85	1386.88
			760.5	83.5298	108.838		759.338	192.428	228.969		761.416	129.538	170.325		765.5	1440.74	1386.76
			761	83.9123	108.814		759.838	192.479	228.947		761.916	129.771	170.274		766	1440.55	1386.64
			761.5	84.1243	108.791		760.338	192.49	228.925		762.416	129.968	170.223		766.5	1440.53	1386.53
			762	84.1837	108.767		760.838	192.483	228.903		762.916	130.022	170.171		767	1440.18	1386.41
			762.5	84.2816	108.744		761.338	192.804	228.882		763.416	130.179	170.12		767.5	1440.25	1386.29
			763	83.7421	108.72		761.838	193.038	228.86		763.916	130.022	170.068		768	1440.17	1386.17
			763.5	84.0199	108.697		762.338	193.297	228.838		764.416	130.22	170.017		768.5	1440.06	1386.05
			764	84.3424	108.673		762.838	193.284	228.816		764.916	129.812	169.966		769	1439.88	1385.93
			764.5	84.3943	108.65		763.338	193.439	228.794		765.416	129.893	169.914		769.5	1440.02	1385.81
			765	84.395	108.626		763.838	193.459	228.772		765.916	129.846	169.863		770	1439.72	1385.69
			765.5	84.3115	108.603		764.338	193.591	228.75		766.416	130.093	169.812		770.5	1439.95	1385.57
			766	84.4066	108.58		764.838	193.772	228.728		766.916	129.944	169.761		771	1439.82	1385.45
			766.5	84.4976	108.556		765.338	194.067	228.706		767.416	129.65	169.709		771.5	1439.22	1385.33
			767	84.5912	108.533		765.838	193.857	228.684		767.916	129.969	169.658		772	1439.22	1385.21
			767.5	84.781	108.509		766.338	194.257	228.663		768.416	129.871	169.607		772.5	1439.33	1385.09
			768	84.9804	108.486		766.838	193.853	228.641		768.916	129.774	169.556		773	1439.5	1384.97
			768.5	84.9218	108.462		767.338	194.47	228.619		769.416	130.258	169.504		773.5	1438.85	1384.85
			769	84.705	108.439		767.838	194.17	228.597		769.916	130.059	169.453		774	1439.05	1384.73
			769.5	84.8077	108.416		768.338	194.476	228.575		770.416	130.102	169.402		774.5	1439.06	1384.61
			770	85.0342	108.392		768.838	194.599	228.553		770.916	130.129	169.351		775	1439.11	1384.49
			770.5	85.1438	108.369		769.338	194.424	228.531		771.416	130.233	169.3		775.5	1438.83	1384.37
			771	85.0721	108.345		769.838	194.624	228.509		771.916	130.31	169.249		776	1438.61	1384.25
			771.5	85.0058	108.322		770.338	194.765	228.488		772.416	130.15	169.198		776.5	1438.73	1384.13
			772	85.249	108.299		770.838	194.832	228.466		772.916	130.24	169.147		777	1438.52	1384.01
			772.5	85.3085	108.275		771.338	194.899	228.444		773.416	130.228	169.095		777.5	1438.11	1383.89
			773	85.089	108.252		771.838	194.826	228.422		773.916	129.855	169.044		778	1437.93	1383.77
			773.5	85.3296	108.229		772.338	194.871	228.4		774.416	130.098	168.993		778.5	1437.86	1383.65
			774	85.5132	108.205		772.838	195.078	228.378		774.916	130.029	168.942		779	1437.74	1383.54
			774.5	85.3438	108.182		773.338	195.339	228.356		775.416	130.314	168.891		779.5	1437.51	1383.42
			775	85.37	108.159		773.838	195.052	228.335		775.916	130.053	168.84		780	1437.71	1383.3
			775.5	85.5924	108.135		774.338	195.063	228.313		776.416	130.074	168.789		780.5	1437.41	1383.18
			776	85.4604	108.112		774.838	195.006	228.291		776.916	130.369	168.738		781	1437.36	1383.06
			776.5	85.6487	108.089		775.338	195.144	228.269		777.416	129.998	168.687		781.5	1437.22	1382.94
			777	85.5379	108.065		775.838	195.253	228.247		777.916	129.952	168.637		782	1437.18	1382.82
			777.5	85.5712	108.042		776.338	195.48	228.225		778.416	130.316	168.586		782.5	1436.81	1382.7
			778	85.549	108.019		776.838	195.48	228.204		778.916	130.142	168.535		783	1436.85	1382.58
			778.5	85.5065	107.995		777.338	195.435	228.182		779.416	130.408	168.484		783.5	1436.67	1382.46
			779	85.0752	107.972		777.838	195.399	228.16		779.916	130.322	168.433		784	1436.54	1382.34
			779.5	85.3147	107.949		778.338	195.466	228.138		780.416	130.336	168.382		784.5	1436.69	1382.22
			780	85.6634	107.925		778.838	195.917	228.116		780.916	130.137	168.331		785	1436.67	1382.1
			780.5	86.0086	107.902		779.338	195.813	228.094		781.416	129.857	168.28		785.5	1436.48	1381.98
			781	85.9949	107.879		779.838	196.07	228.073		781.916	129.947	168.23		786	1436.21	1381.86
			781.5	86.1226	107.855		780.338	195.842	228.051		782.416	129.942	168.179		786.5	1436.06	1381.74
			782	85.9578	107.832		780.838	195.681	228.029		782.916	130.339	168.128		787	1435.82	1381.62
			782.5	86.0038	107.809		781.338	195.73	228.007		783.416	129.986	168.077		787.5	1435.81	1381.51
			783	85.8221	107.786		781.838	195.945	227.985		783.916	129.778	168.027		788	1435.82	1381.39
			783.5	85.8785	107.762		782.338	195.745	227.963		784.416	129.925	167.976		788.5	1435.74	1381.27
			784	85.7659	107.739		782.838	196.107	227.942		784.916	130.073	167.925		789	1435.68	1381.15
			784.5	85.6376	107.716		783.338	195.912	227.92		785.416	130.458	167.874		789.5	1435.38	1381.03
			785	85.6815	107.693		783.838	195.948	227.898		785.916	130.173	167.824		790	1435.47	1380.91
			785.5	85.7722	107.669		784.338	196.16	227.876		786.416	130.105	167.773		790.5	1435.07	1380.79
			786	85.4996	107.646		784.838	196.079	227.854		786.916	130.298	167.722		791	1435.06	1380.67
			786.5	85.7283	107.623		785.338	196.442	227.833		787.416	130.147	167.672		791.5	1434.99	1380.55
			787	85.1059	107.6		785.838	195.985	227.811		787.916	130.06	167.621		792	1435.02	1380.43
			787.5	85.5222	107.576		786.338	195.994	227.789		788.416	129.58	167.571		792.5	1434.79	1380.31
			788	85.5034	107.553		786.838	195.926	227.767		788.916	130.152	167.52		793	1434.78	1380.19
			788.5	85.5046	107.53		787.338	196.052	227.745		789.416	130.226	167.469		793.5	1434.39	1380.07
			789	85.4805	107.507		787.838	196.063	227.724		789.916	130.007	167.419		794	1434.11	1379.96
			789.5	85.3359	107.484		788.338	195.978	227.702		790.416	129.99	167.368		794.5	1434.04	1379.84
			790	85.3392	107.46		788.838	196.058	227.68		790.916	130.178	167.318		795	1434.19	1379.72
			790.5	85.1657	107.437		789.338	195.727	227.658		791.416	130.204	167.267		795.5	1434.27	1379.6
			791	85.3601	107.414		789.838	195.877	227.636		791.916	129.971	167.217		796	1434.03	1379.48
			791.5	85.8129	107.391		790.338	195.82	227.615		792.416	130.11	167.166		796.5	1434.04	1379.36
			792	85.2749	107.368		790.838	195.567	227.593		792.916	130.131	167.116		797	1434.1	1379.24
			792.5	85.3667	107.344		791.338	195.585	227.571		793.416	130.076	167.065		797.5	1433.75	1379.12
			793	85.1035	107.321		791.838	195.765	227.549		793.916	130.034	167.015		798	1433.48	1379
			793.5	85.1333	107.298		792.338	195.982	227.528		794.416	130.208	166.965		798.5	1433.71	1378.88
			794	85.0639	107.275		792.838	195.677	227.506		794.916	130.156	166.914		799	1434.13	1378.76
			794.5	84.8609	107.252		793.338	195.54	227.484		795.416	129.957	166.864		799.5	1433.75	1378.65
			795	84.9226	107.229		793.838	195.375	227.462		795.916	129.964	166.813		800	1433.79	1378.53
			795.5	84.9901	107.206		794.338	195.374	227.441		796.416	129.947	166.763		800.5	1433.56	1378.41
			796	84.6335	107.182		794.838	195.36	227.419		796.916	129.92	166.713		801	1433.61	1378.29
			796.5	84.9994	107.159		795.338	195.167	227.397		797.416	130.047	166.662		801.5	1433.36	1378.17
			797	84.6389	107.136		795.838	195.418	227.375		797.916	129.929	166.612		802	1433.27	1378.05
			797.5	84.8403	107.113		796.338	195.526	227.353		798.416	129.994	166.562		802.5	1433.13	1377.93
			798	84.7638	107.09		796.838	194.947	227.332		798.916	130.24	166.511		803	1433.24	1377.81
			798.5	84.561	107.067		797.338	195.427	227.31		799.416	130.176	166.461		803.5	1433.31	1377.69
			799	84.5304	107.044		797.838	195.179	227.288		799.916	129.86	166.411		804	1433.22	1377.57
			799.5	84.5388	107.021		798.338	195.304	227.266		800.416	130.069	166.361		804.5	1433.42	1377.46
			800	84.3428	106.997		798.838	195.023	227.245		800.916	129.857	166.31		805	1432.77	1377.34
			800.5	83.7111	106.974		799.338	195.202	227.223		801.416	129.889	166.26		805.5	1433.17	1377.22
			801	83.7104	106.951		799.838	194.855	227.201		801.916	130.294	166.21		806	1433.31	1377.1
			801.5	83.5139	106.928		800.338	194.817	227.18		802.416	130.097	166.16		806.5	1432.79	1376.98
			802	83.6779	106.905		800.838	195.146	227.158		802.916	130.385	166.11		807	1432.73	1376.86
			802.5	83.8698	106.882		801.338	194.948	227.136		803.416	130.253	166.06		807.5	1432.13	1376.74
			803	83.9918	106.859		801.838	194.701	227.114		803.916	130.098	166.009		808	1432.4	1376.62
			803.5	83.9007	106.836		802.338	194.78	227.093		804.416	130.256	165.959		808.5	1432.16	1376.5
			804	83.8143	106.813		802.838	194.467	227.071		804.916	130.303	165.909		809	1432.25	1376.39
			804.5	84.0304	106.79		803.338	194.568	227.049		805.416	130.436	165.859		809.5	1432.59	1376.27
			805	83.8007	106.767		803.838	194.882	227.027		805.916	130.181	165.809		810	1432.76	1376.15
			805.5	83.7497	106.744		804.338	194.581	227.006		806.416	130.35	165.759		810.5	1432.52	1376.03
			806	83.8441	106.721		804.838	194.429	226.984		806.916	130.496	165.709		811	1432.34	1375.91
			806.5	83.8988	106.698		805.338	194.459	226.962		807.416	130.405	165.659		811.5	1431.99	1375.79
			807	83.8931	106.675		805.838	194.638	226.94		807.916	130.569	165.609		812	1432.35	1375.67
			807.5	84.0669	106.652		806.338	194.214	226.919		808.416	130.59	165.559		812.5	1431.97	1375.55
			808	83.625	106.629		806.838	194.258	226.897		808.916	129.92	165.509		813	1431.85	1375.44
			808.5	83.8558	106.606		807.338	194.211	226.875		809.416	130.202	165.459		813.5	1432.12	1375.32
			809	83.6189	106.583		807.838	194.377	226.854		809.916	130.368	165.409		814	1432.23	1375.2
			809.5	83.6804	106.56		808.338	194.374	226.832		810.416	130.074	165.359		814.5	1431.89	1375.08
			810	83.873	106.537		808.838	194.232	226.81		810.916	130.242	165.309		815	1432.05	1374.96
			810.5	83.6605	106.514		809.338	194.016	226.789		811.416	130.466	165.259		815.5	1432.09	1374.84
			811	83.9314	106.491		809.838	193.886	226.767		811.916	130.475	165.209		816	1431.89	1374.72
			811.5	84.13	106.468		810.338	193.549	226.745		812.416	130.212	165.159		816.5	1431.56	1374.6
			812	84.123	106.445		810.838	193.815	226.723		812.916	130.271	165.11		817	1431.62	1374.49
			812.5	84.1113	106.422		811.338	193.481	226.702		813.416	130.034	165.06		817.5	1431.83	1374.37
			813	84.0344	106.399		811.838	193.473	226.68		813.916	130.367	165.01		818	1431.71	1374.25
			813.5	84.0425	106.376		812.338	193.632	226.658		814.416	130.373	164.96		818.5	1431.73	1374.13
			814	84.131	106.353		812.838	193.395	226.637		814.916	130.323	164.91		819	1431.54	1374.01
			814.5	84.249	106.33		813.338	193.398	226.615		815.416	130.216	164.86		819.5	1431.62	1373.89
			815	84.11	106.307		813.838	192.923	226.593		815.916	130.36	164.811		820	1431.73	1373.77
			815.5	83.9588	106.284		814.338	193.275	226.572		816.416	130.547	164.761		820.5	1431.6	1373.65
			816	84.2503	106.261		814.838	193.188	226.55		816.916	130.479	164.711		821	1431.61	1373.54
			816.5	84.181	106.238		815.338	192.914	226.528		817.416	130.325	164.661		821.5	1431.57	1373.42
			817	84.0592	106.215		815.838	192.832	226.507		817.916	130.49	164.612		822	1431.48	1373.3
			817.5	84.3005	106.192		816.338	192.655	226.485		818.416	130.324	164.562		822.5	1431.22	1373.18
			818	84.5959	106.169		816.838	192.819	226.463		818.916	130.219	164.512		823	1431.31	1373.06
			818.5	84.5869	106.146		817.338	192.768	226.442		819.416	130.097	164.463		823.5	1431.3	1372.94
			819	84.6164	106.123		817.838	192.406	226.42		819.916	130.19	164.413		824	1431.45	1372.82
			819.5	84.5337	106.101		818.338	192.499	226.398		820.416	130.038	164.363		824.5	1431.18	1372.71
			820	84.8285	106.078		818.838	192.551	226.377		820.916	130.134	164.314		825	1431.49	1372.59
			820.5	84.9836	106.055		819.338	192.295	226.355		821.416	130.338	164.264		825.5	1431.4	1372.47
			821	85.0884	106.032		819.838	192.616	226.333		821.916	130.245	164.215		826	1431.28	1372.35
			821.5	85.1742	106.009		820.338	192.668	226.312		822.416	130.306	164.165		826.5	1431.12	1372.23
			822	85.2498	105.986		820.838	192.766	226.29		822.916	130.318	164.115		827	1431.21	1372.11
			822.5	85.5018	105.963		821.338	192.553	226.268		823.416	130.271	164.066		827.5	1431.25	1372
			823	85.277	105.94		821.838	192.835	226.247		823.916	130.482	164.016		828	1431.32	1371.88
			823.5	85.2428	105.917		822.338	192.547	226.225		824.416	130.673	163.967		828.5	1431.12	1371.76
			824	85.4798	105.895		822.838	192.524	226.203		824.916	130.203	163.917		829	1431.42	1371.64
			824.5	85.5909	105.872		823.338	192.775	226.182		825.416	130.823	163.868		829.5	1431.46	1371.52
			825	85.5923	105.849		823.838	192.54	226.16		825.916	130.594	163.818		830	1430.88	1371.4
			825.5	85.6687	105.826		824.338	192.636	226.138		826.416	130.671	163.769		830.5	1431.27	1371.28
			826	86.0569	105.803		824.838	192.876	226.117		826.916	131.054	163.719		831	1431.33	1371.17
			826.5	85.6149	105.78		825.338	192.209	226.095		827.416	130.882	163.67		831.5	1430.75	1371.05
			827	85.8831	105.758		825.838	192.508	226.074		827.916	130.527	163.621		832	1430.88	1370.93
			827.5	86.0018	105.735		826.338	192.667	226.052		828.416	130.366	163.571		832.5	1430.76	1370.81
			828	85.9743	105.712		826.838	192.757	226.03		828.916	130.396	163.522		833	1430.5	1370.69
			828.5	86.0349	105.689		827.338	192.749	226.009		829.416	130.26	163.472		833.5	1430.19	1370.57
			829	86.3754	105.666		827.838	192.727	225.987		829.916	130.723	163.423		834	1430.16	1370.46
			829.5	86.2855	105.643		828.338	192.54	225.965		830.416	130.51	163.374		834.5	1430.16	1370.34
			830	86.0404	105.621		828.838	192.71	225.944		830.916	130.713	163.324		835	1429.86	1370.22
			830.5	86.2206	105.598		829.338	192.55	225.922		831.416	130.722	163.275		835.5	1430.14	1370.1
			831	85.8711	105.575		829.838	192.631	225.901		831.916	130.443	163.226		836	1430.12	1369.98
			831.5	86.211	105.552		830.338	193.007	225.879		832.416	130.466	163.177		836.5	1430.18	1369.86
			832	86.1856	105.53		830.838	192.7	225.857		832.916	130.314	163.127		837	1429.4	1369.75
			832.5	86.1847	105.507		831.338	192.978	225.836		833.416	130.513	163.078		837.5	1429.37	1369.63
			833	86.0504	105.484		831.838	192.981	225.814		833.916	130.202	163.029		838	1429.35	1369.51
			833.5	86.1684	105.461		832.338	192.78	225.792		834.416	130.583	162.98		838.5	1429.61	1369.39
			834	86.577	105.438		832.838	192.923	225.771		834.916	130.266	162.93		839	1429.51	1369.27
			834.5	86.2998	105.416		833.338	192.549	225.749		835.416	130.482	162.881		839.5	1429.14	1369.15
			835	86.4779	105.393		833.838	192.411	225.728		835.916	130.112	162.832		840	1428.94	1369.04
			835.5	86.1338	105.37		834.338	192.485	225.706		836.416	130.438	162.783		840.5	1428.8	1368.92
			836	86.3275	105.347		834.838	192.645	225.684		836.916	130.145	162.734		841	1428.84	1368.8
			836.5	86.4012	105.325		835.338	192.755	225.663		837.416	129.931	162.685		841.5	1428.35	1368.68
			837	86.2507	105.302		835.838	192.273	225.641		837.916	129.892	162.635		842	1428.55	1368.56
			837.5	86.0982	105.279		836.338	192.559	225.62		838.416	129.652	162.586		842.5	1428.55	1368.45
			838	86.2587	105.257		836.838	192.491	225.598		838.916	129.882	162.537		843	1428.46	1368.33
			838.5	86.311	105.234		837.338	192.61	225.576		839.416	130.082	162.488		843.5	1428.32	1368.21
			839	86.133	105.211		837.838	192.72	225.555		839.916	130.102	162.439		844	1427.98	1368.09
			839.5	86.269	105.188		838.338	192.529	225.533		840.416	130.158	162.39		844.5	1428.04	1367.97
			840	86.1712	105.166		838.838	192.725	225.512		840.916	129.7	162.341		845	1428.01	1367.85
			840.5	86.0559	105.143		839.338	192.64	225.49		841.416	129.719	162.292		845.5	1428.06	1367.74
			841	86.2519	105.12		839.838	192.645	225.469		841.916	130.125	162.243		846	1427.46	1367.62
			841.5	85.9115	105.098		840.338	192.657	225.447		842.416	129.911	162.194		846.5	1427.22	1367.5
			842	86.2718	105.075		840.838	192.441	225.425		842.916	129.619	162.145		847	1427.13	1367.38
			842.5	86.3348	105.052		841.338	192.816	225.404		843.416	129.454	162.096		847.5	1427.21	1367.26
			843	86.4979	105.03		841.838	192.892	225.382		843.916	129.296	162.047		848	1427.13	1367.15
			843.5	86.2002	105.007		842.338	192.684	225.361		844.416	129.623	161.998		848.5	1426.86	1367.03
			844	86.3095	104.984		842.838	192.842	225.339		844.916	129.464	161.949		849	1426.75	1366.91
			844.5	86.2632	104.962		843.338	192.917	225.318		845.416	129.393	161.901		849.5	1426.61	1366.79
			845	86.1502	104.939		843.838	192.731	225.296		845.916	129.308	161.852		850	1426.48	1366.67
			845.5	86.1074	104.916		844.338	192.825	225.274		846.416	129.478	161.803		850.5	1426.52	1366.56
			846	85.8837	104.894		844.838	192.815	225.253		846.916	129.319	161.754		851	1426.33	1366.44
			846.5	85.8175	104.871		845.338	192.829	225.231		847.416	129.416	161.705		851.5	1425.95	1366.32
			847	85.8602	104.848		845.838	192.907	225.21		847.916	128.922	161.656		852	1425.48	1366.2
			847.5	85.6341	104.826		846.338	192.835	225.188		848.416	129.053	161.607		852.5	1426.33	1366.08
			848	85.9723	104.803		846.838	193.145	225.167		848.916	129.069	161.559		853	1425.78	1365.97
			848.5	85.7129	104.78		847.338	193.079	225.145		849.416	128.864	161.51		853.5	1425.73	1365.85
			849	85.7363	104.758		847.838	192.904	225.124		849.916	129.057	161.461		854	1425.47	1365.73
			849.5	85.5849	104.735		848.338	192.986	225.102		850.416	129.243	161.412		854.5	1425.06	1365.61
			850	85.676	104.713		848.838	193.429	225.081		850.916	129.09	161.364		855	1425.13	1365.49
			850.5	85.6541	104.69		849.338	193.52	225.059		851.416	129.094	161.315		855.5	1424.78	1365.38
			851	85.6936	104.667		849.838	193.562	225.037		851.916	128.825	161.266		856	1424.91	1365.26
			851.5	85.4284	104.645		850.338	193.445	225.016		852.416	128.429	161.218		856.5	1424.69	1365.14
			852	85.7972	104.622		850.838	193.561	224.994		852.916	128.379	161.169		857	1424.49	1365.02
			852.5	85.4784	104.6		851.338	193.694	224.973		853.416	128.732	161.12		857.5	1424.49	1364.91
			853	85.6511	104.577		851.838	193.797	224.951		853.916	128.421	161.072		858	1424.07	1364.79
			853.5	85.5121	104.555		852.338	193.907	224.93		854.416	128.386	161.023		858.5	1424.04	1364.67
			854	85.4955	104.532		852.838	194.034	224.908		854.916	128.621	160.974		859	1424.01	1364.55
			854.5	85.5369	104.509		853.338	194.518	224.887		855.416	128.234	160.926		859.5	1423.71	1364.43
			855	85.4887	104.487		853.838	194.271	224.865		855.916	127.963	160.877		860	1423.79	1364.32
			855.5	85.3584	104.464		854.338	194.042	224.844		856.416	128.146	160.829		860.5	1423.39	1364.2
			856	85.4477	104.442		854.838	194.293	224.822		856.916	128.166	160.78		861	1423.11	1364.08
			856.5	85.6505	104.419		855.338	194.327	224.801		857.416	127.844	160.731		861.5	1423.11	1363.96
			857	85.5317	104.397		855.838	194.133	224.779		857.916	127.885	160.683		862	1422.83	1363.84
			857.5	85.5041	104.374		856.338	194.197	224.758		858.416	128.004	160.634		862.5	1422.81	1363.73
			858	85.567	104.352		856.838	194.276	224.736		858.916	127.825	160.586		863	1422.82	1363.61
			858.5	85.7074	104.329		857.338	194.252	224.715		859.416	127.619	160.537		863.5	1422.22	1363.49
			859	85.3613	104.307		857.838	194.105	224.693		859.916	127.883	160.489		864	1422.54	1363.37
			859.5	85.5409	104.284		858.338	194.498	224.672		860.416	127.848	160.441		864.5	1422.46	1363.26
			860	85.5111	104.262		858.838	194.368	224.65		860.916	127.447	160.392		865	1422.06	1363.14
			860.5	85.5278	104.239		859.338	194.434	224.629		861.416	127.38	160.344		865.5	1422.04	1363.02
			861	85.9089	104.217		859.838	194.45	224.607		861.916	127.707	160.295		866	1421.59	1362.9
			861.5	85.6472	104.194		860.338	194.877	224.586		862.416	127.913	160.247		866.5	1421.67	1362.79
			862	85.6681	104.172		860.838	194.506	224.564		862.916	127.664	160.198		867	1421.88	1362.67
			862.5	85.5688	104.149		861.338	194.866	224.543		863.416	127.167	160.15		867.5	1421.66	1362.55
			863	85.6109	104.127		861.838	195.004	224.521		863.916	127.337	160.102		868	1421.13	1362.43
			863.5	85.6689	104.104		862.338	194.87	224.5		864.416	127.731	160.053		868.5	1421.41	1362.31
			864	85.723	104.082		862.838	194.882	224.478		864.916	127.695	160.005		869	1421.09	1362.2
			864.5	85.4701	104.059		863.338	194.88	224.457		865.416	127.708	159.957		869.5	1421.26	1362.08
			865	85.3075	104.037		863.838	194.81	224.435		865.916	127.156	159.909		870	1421.09	1361.96
			865.5	85.3615	104.014		864.338	195.123	224.414		866.416	127.001	159.86		870.5	1420.75	1361.84
			866	85.7565	103.992		864.838	195.137	224.392		866.916	127.394	159.812		871	1420.55	1361.73
			866.5	85.5358	103.969		865.338	195.245	224.371		867.416	127.293	159.764		871.5	1420.7	1361.61
			867	85.5979	103.947		865.838	194.831	224.349		867.916	127.005	159.716		872	1420.48	1361.49
			867.5	85.5355	103.925		866.338	195.055	224.328		868.416	127.432	159.667		872.5	1420.36	1361.37
			868	85.5554	103.902		866.838	195.004	224.307		868.916	127.191	159.619		873	1420.06	1361.26
			868.5	85.4708	103.88		867.338	195.307	224.285		869.416	127.286	159.571		873.5	1420.38	1361.14
			869	85.0707	103.857		867.838	195.33	224.264		869.916	127.429	159.523		874	1420.21	1361.02
			869.5	85.0318	103.835		868.338	195.586	224.242		870.416	127.512	159.475		874.5	1420.18	1360.9
			870	85.1319	103.812		868.838	195.042	224.221		870.916	126.991	159.426		875	1419.62	1360.79
			870.5	85.2412	103.79		869.338	195.006	224.199		871.416	127.19	159.378		875.5	1419.86	1360.67
			871	85.139	103.768		869.838	195.028	224.178		871.916	126.877	159.33		876	1419.8	1360.55
			871.5	85.0841	103.745		870.338	195.053	224.156		872.416	126.951	159.282		876.5	1419.84	1360.43
			872	85.1769	103.723		870.838	194.917	224.135		872.916	127.068	159.234		877	1419.58	1360.32
			872.5	85.1339	103.7		871.338	195.168	224.113		873.416	127.096	159.186		877.5	1419.18	1360.2
			873	84.9312	103.678		871.838	194.674	224.092		873.916	127.001	159.138		878	1419.47	1360.08
			873.5	84.8252	103.656		872.338	194.843	224.071		874.416	127.007	159.09		878.5	1419.26	1359.96
			874	84.6815	103.633		872.838	194.897	224.049		874.916	126.978	159.042		879	1419.27	1359.85
			874.5	84.7605	103.611		873.338	194.562	224.028		875.416	126.948	158.994		879.5	1418.91	1359.73
			875	84.9371	103.589		873.838	194.799	224.006		875.916	127.051	158.946		880	1418.78	1359.61
			875.5	84.6702	103.566		874.338	194.146	223.985		876.416	126.782	158.898		880.5	1418.81	1359.49
			876	84.6198	103.544		874.838	194.499	223.963		876.916	126.85	158.85		881	1418.63	1359.38
			876.5	84.812	103.522		875.338	194.623	223.942		877.416	126.926	158.802		881.5	1418.23	1359.26
			877	84.8987	103.499		875.838	194.367	223.92		877.916	127.099	158.754		882	1418.75	1359.14
			877.5	84.7512	103.477		876.338	194.478	223.899		878.416	127.092	158.706		882.5	1418.38	1359.02
			878	84.5473	103.455		876.838	194.902	223.878		878.916	126.943	158.658		883	1418.32	1358.91
			878.5	84.472	103.432		877.338	194.178	223.856		879.416	127.003	158.61		883.5	1418.01	1358.79
			879	84.6158	103.41		877.838	194.223	223.835		879.916	127.126	158.562		884	1417.79	1358.67
			879.5	84.7925	103.388		878.338	194.339	223.813		880.416	127.245	158.514		884.5	1417.74	1358.56
			880	84.7599	103.365		878.838	193.965	223.792		880.916	126.891	158.467		885	1417.55	1358.44
			880.5	84.6866	103.343		879.338	194.228	223.771		881.416	126.72	158.419		885.5	1417.75	1358.32
			881	84.636	103.321		879.838	193.953	223.749		881.916	127.043	158.371		886	1417.6	1358.2
			881.5	84.7162	103.298		880.338	193.994	223.728		882.416	126.786	158.323		886.5	1417.48	1358.09
			882	84.5773	103.276		880.838	193.692	223.706		882.916	126.896	158.275		887	1417.43	1357.97
			882.5	84.7442	103.254		881.338	193.478	223.685		883.416	126.778	158.227		887.5	1417.12	1357.85
			883	84.3807	103.231		881.838	193.675	223.663		883.916	127.108	158.18		888	1417.24	1357.73
			883.5	84.8227	103.209		882.338	194.026	223.642		884.416	127.298	158.132		888.5	1417.31	1357.62
			884	84.7928	103.187		882.838	193.746	223.621		884.916	126.859	158.084		889	1417.25	1357.5
			884.5	84.3938	103.165		883.338	193.662	223.599		885.416	127.218	158.036		889.5	1416.9	1357.38
			885	84.6388	103.142		883.838	193.883	223.578		885.916	127.098	157.989		890	1416.87	1357.27
			885.5	84.7957	103.12		884.338	193.158	223.557		886.416	127.135	157.941		890.5	1416.36	1357.15
			886	84.5376	103.098		884.838	193.515	223.535		886.916	127.029	157.893		891	1416.34	1357.03
			886.5	84.6015	103.076		885.338	193.352	223.514		887.416	127.197	157.846		891.5	1416.42	1356.91
			887	84.6996	103.053		885.838	193.552	223.492		887.916	126.921	157.798		892	1416.33	1356.8
			887.5	84.4464	103.031		886.338	193.227	223.471		888.416	127.053	157.75		892.5	1416.38	1356.68
			888	84.7726	103.009		886.838	193.403	223.45		888.916	127.18	157.703		893	1416.1	1356.56
			888.5	84.9255	102.987		887.338	193.312	223.428		889.416	127.228	157.655		893.5	1415.93	1356.45
			889	84.9292	102.964		887.838	193.285	223.407		889.916	127.322	157.608		894	1416.09	1356.33
			889.5	84.623	102.942		888.338	193.215	223.385		890.416	127.377	157.56		894.5	1416	1356.21
			890	84.8292	102.92		888.838	192.868	223.364		890.916	127.129	157.512		895	1416.04	1356.09
			890.5	84.7838	102.898		889.338	192.54	223.343		891.416	127.26	157.465		895.5	1415.88	1355.98
			891	84.5839	102.876		889.838	192.596	223.321		891.916	127.638	157.417		896	1415.94	1355.86
			891.5	84.6475	102.853		890.338	193.007	223.3		892.416	127.274	157.37		896.5	1415.7	1355.74
			892	84.4806	102.831		890.838	193.384	223.279		892.916	127.525	157.322		897	1415.67	1355.63
			892.5	84.8497	102.809		891.338	192.598	223.257		893.416	127.332	157.275		897.5	1415.73	1355.51
			893	84.6466	102.787		891.838	193.088	223.236		893.916	127.576	157.227		898	1415.33	1355.39
			893.5	84.4533	102.765		892.338	192.987	223.214		894.416	127.716	157.18		898.5	1415.34	1355.27
			894	84.8294	102.742		892.838	193.01	223.193		894.916	127.517	157.132		899	1415.7	1355.16
			894.5	84.7388	102.72		893.338	192.82	223.172		895.416	127.505	157.085		899.5	1415.47	1355.04
			895	84.9367	102.698		893.838	192.775	223.15		895.916	127.72	157.038		900	1415.25	1354.92
			895.5	84.5696	102.676		894.338	193.056	223.129		896.416	127.489	156.99		900.5	1415.13	1354.81
			896	84.783	102.654		894.838	192.825	223.108		896.916	127.499	156.943		901	1415.17	1354.69
			896.5	84.7107	102.632		895.338	193.391	223.086		897.416	127.274	156.895		901.5	1415.4	1354.57
			897	84.7319	102.609		895.838	192.71	223.065		897.916	127.501	156.848		902	1415.19	1354.46
			897.5	84.7619	102.587		896.338	192.649	223.044		898.416	127.755	156.801		902.5	1415.22	1354.34
			898	84.9443	102.565		896.838	192.738	223.022		898.916	127.483	156.753		903	1415.13	1354.22
			898.5	84.7759	102.543		897.338	192.73	223.001		899.416	127.998	156.706		903.5	1415.04	1354.11
			899	84.5942	102.521		897.838	192.963	222.98		899.916	127.766	156.659		904	1414.94	1353.99
			899.5	84.7298	102.499		898.338	192.602	222.958		900.416	127.667	156.611		904.5	1415.02	1353.87
			900	84.622	102.477		898.838	192.639	222.937		900.916	127.574	156.564		905	1414.88	1353.75
			900.5	84.505	102.454		899.338	192.714	222.916		901.416	127.681	156.517		905.5	1414.83	1353.64
			901	84.5628	102.432		899.838	192.571	222.894		901.916	127.868	156.47		906	1415.06	1353.52
			901.5	84.4261	102.41		900.338	192.864	222.873		902.416	127.774	156.422		906.5	1414.93	1353.4
			902	84.6467	102.388		900.838	192.333	222.852		902.916	127.811	156.375		907	1414.92	1353.29
			902.5	84.5515	102.366		901.338	192.546	222.83		903.416	127.942	156.328		907.5	1414.81	1353.17
			903	84.6967	102.344		901.838	192.477	222.809		903.916	128.124	156.281		908	1415.1	1353.05
			903.5	84.6173	102.322		902.338	192.809	222.788		904.416	128.314	156.233		908.5	1414.9	1352.94
			904	84.5596	102.3		902.838	192.494	222.766		904.916	128.058	156.186		909	1415.14	1352.82
			904.5	84.5434	102.278		903.338	192.458	222.745		905.416	127.911	156.139		909.5	1414.94	1352.7
			905	84.6122	102.256		903.838	192.206	222.724		905.916	128.027	156.092		910	1414.9	1352.59
			905.5	84.4423	102.234		904.338	192.142	222.702		906.416	128.272	156.045		910.5	1415.02	1352.47
			906	84.2828	102.211		904.838	192.275	222.681		906.916	128.365	155.998		911	1415	1352.35
			906.5	84.4054	102.189		905.338	192.307	222.66		907.416	128.162	155.951		911.5	1414.95	1352.24
			907	84.5076	102.167		905.838	191.888	222.639		907.916	127.863	155.904		912	1415.06	1352.12
			907.5	84.5659	102.145		906.338	191.672	222.617		908.416	128.188	155.857		912.5	1415.02	1352
			908	84.4054	102.123		906.838	192.053	222.596		908.916	128.415	155.809		913	1414.84	1351.89
			908.5	84.5076	102.101		907.338	192.167	222.575		909.416	128.251	155.762		913.5	1415.17	1351.77
			909	84.454	102.079		907.838	192	222.553		909.916	128.079	155.715		914	1414.85	1351.65
			909.5	84.4089	102.057		908.338	191.531	222.532		910.416	128.19	155.668		914.5	1415.32	1351.54
			910	84.4184	102.035		908.838	191.573	222.511		910.916	128.1	155.621		915	1415.08	1351.42
			910.5	84.6301	102.013		909.338	191.899	222.489		911.416	128.295	155.574		915.5	1415.13	1351.3
			911	84.6658	101.991		909.838	191.669	222.468		911.916	128.016	155.527		916	1415.47	1351.19
			911.5	84.731	101.969		910.338	191.429	222.447		912.416	128.121	155.48		916.5	1415.11	1351.07
			912	84.7512	101.947		910.838	191.642	222.426		912.916	128.332	155.434		917	1415.22	1350.95
			912.5	84.9619	101.925		911.338	191.742	222.404		913.416	128.317	155.387		917.5	1415.35	1350.84
			913	84.6511	101.903		911.838	191.271	222.383		913.916	128.023	155.34		918	1415.34	1350.72
			913.5	84.5658	101.881		912.338	191.397	222.362		914.416	128.274	155.293		918.5	1415.36	1350.6
			914	84.7395	101.859		912.838	191.407	222.34		914.916	128.183	155.246		919	1415.19	1350.49
			914.5	84.6864	101.837		913.338	191.357	222.319		915.416	128.178	155.199		919.5	1415.12	1350.37
			915	84.5216	101.815		913.838	191.201	222.298		915.916	128.463	155.152		920	1415.18	1350.25
			915.5	84.3397	101.793		914.338	191.382	222.277		916.416	128.793	155.105		920.5	1415.34	1350.14
			916	84.6221	101.771		914.838	191.36	222.255		916.916	128.394	155.059		921	1415.22	1350.02
			916.5	84.6552	101.749		915.338	191.543	222.234		917.416	128.581	155.012		921.5	1415.1	1349.9
			917	84.6184	101.727		915.838	191.207	222.213		917.916	128.686	154.965		922	1415.09	1349.79
			917.5	84.9004	101.705		916.338	190.719	222.192		918.416	128.21	154.918		922.5	1415.1	1349.67
			918	84.9985	101.683		916.838	191.036	222.17		918.916	128.267	154.871		923	1415.35	1349.55
			918.5	84.7102	101.661		917.338	191.237	222.149		919.416	128.496	154.825		923.5	1415.1	1349.44
			919	84.6917	101.639		917.838	190.741	222.128		919.916	128.381	154.778		924	1414.8	1349.32
			919.5	84.9514	101.618		918.338	190.721	222.107		920.416	128.094	154.731		924.5	1414.95	1349.2
			920	84.712	101.596		918.838	190.911	222.085		920.916	128.589	154.684		925	1414.62	1349.09
			920.5	84.97	101.574		919.338	190.913	222.064		921.416	128.517	154.638		925.5	1414.8	1348.97
			921	84.5709	101.552		919.838	190.974	222.043		921.916	128.568	154.591		926	1415.01	1348.85
			921.5	84.7633	101.53		920.338	190.86	222.022		922.416	128.581	154.544		926.5	1414.45	1348.74
			922	84.6534	101.508		920.838	190.957	222		922.916	128.545	154.498		927	1414.59	1348.62
			922.5	84.8535	101.486		921.338	190.825	221.979		923.416	128.753	154.451		927.5	1414.23	1348.5
			923	84.7927	101.464		921.838	190.81	221.958		923.916	128.642	154.404		928	1414.47	1348.39
			923.5	84.5641	101.442		922.338	190.622	221.937		924.416	128.547	154.358		928.5	1414.05	1348.27
			924	84.4927	101.42		922.838	191.33	221.915		924.916	128.286	154.311		929	1414.35	1348.15
			924.5	84.7395	101.398		923.338	190.746	221.894		925.416	128.554	154.265		929.5	1414.27	1348.04
			925	84.6633	101.377		923.838	190.691	221.873		925.916	128.47	154.218		930	1414.16	1347.92
			925.5	84.6808	101.355		924.338	190.753	221.852		926.416	128.725	154.171		930.5	1414.1	1347.81
			926	84.7901	101.333		924.838	190.527	221.83		926.916	128.739	154.125		931	1413.74	1347.69
			926.5	84.7728	101.311		925.338	190.621	221.809		927.416	128.45	154.078		931.5	1413.85	1347.57
			927	84.6928	101.289		925.838	190.576	221.788		927.916	128.216	154.032		932	1413.67	1347.46
			927.5	84.8183	101.267		926.338	190.72	221.767		928.416	128.252	153.985		932.5	1413.45	1347.34
			928	84.7464	101.245		926.838	190.656	221.746		928.916	128.241	153.939		933	1413.21	1347.22
			928.5	84.6456	101.223		927.338	190.622	221.724		929.416	128.353	153.892		933.5	1413.34	1347.11
			929	84.7735	101.202		927.838	190.624	221.703		929.916	128.072	153.846		934	1413.31	1346.99
			929.5	84.9604	101.18		928.338	190.485	221.682		930.416	127.787	153.8		934.5	1413.14	1346.87
			930	85.0653	101.158		928.838	190.148	221.661		930.916	128.198	153.753		935	1413.26	1346.76
			930.5	84.9744	101.136		929.338	190.13	221.639		931.416	128.06	153.707		935.5	1413.2	1346.64
			931	85.1369	101.114		929.838	190.427	221.618		931.916	128.117	153.66		936	1413.13	1346.53
			931.5	85.2095	101.092		930.338	190.072	221.597		932.416	128.422	153.614		936.5	1412.87	1346.41
			932	85.0696	101.071		930.838	190.37	221.576		932.916	128.03	153.567		937	1412.55	1346.29
			932.5	85.782	101.049		931.338	190.659	221.555		933.416	127.812	153.521		937.5	1412.93	1346.18
			933	85.6947	101.027		931.838	189.863	221.533		933.916	127.947	153.475		938	1412.69	1346.06
			933.5	85.5289	101.005		932.338	190.106	221.512		934.416	127.838	153.428		938.5	1412.5	1345.94
			934	85.546	100.983		932.838	190.366	221.491		934.916	128.095	153.382		939	1412.51	1345.83
			934.5	85.6247	100.962		933.338	189.999	221.47		935.416	128.078	153.336		939.5	1412.37	1345.71
			935	85.5183	100.94		933.838	190.472	221.449		935.916	128.023	153.29		940	1412.35	1345.6
			935.5	85.3953	100.918		934.338	190.685	221.427		936.416	127.725	153.243		940.5	1412.2	1345.48
			936	85.5586	100.896		934.838	190.517	221.406		936.916	127.688	153.197		941	1412.38	1345.36
			936.5	85.6077	100.874		935.338	190.518	221.385		937.416	127.631	153.151		941.5	1412.19	1345.25
			937	85.5513	100.853		935.838	190.536	221.364		937.916	127.721	153.104		942	1412.24	1345.13
			937.5	85.5731	100.831		936.338	190.752	221.343		938.416	127.952	153.058		942.5	1411.98	1345.02
			938	85.4484	100.809		936.838	190.563	221.322		938.916	127.442	153.012		943	1412.06	1344.9
			938.5	85.771	100.787		937.338	190.82	221.3		939.416	127.534	152.966		943.5	1411.55	1344.78
			939	85.7554	100.766		937.838	190.606	221.279		939.916	127.642	152.92		944	1411.71	1344.67
			939.5	85.6376	100.744		938.338	190.88	221.258		940.416	127.18	152.874		944.5	1411.3	1344.55
			940	85.6893	100.722		938.838	191.053	221.237		940.916	127.38	152.827		945	1411.47	1344.43
			940.5	85.9176	100.7		939.338	191.075	221.216		941.416	127.042	152.781		945.5	1411.2	1344.32
			941	85.5811	100.679		939.838	191.047	221.195		941.916	127.309	152.735		946	1411.25	1344.2
			941.5	85.7613	100.657		940.338	191.357	221.173		942.416	127.365	152.689		946.5	1411.31	1344.09
			942	85.7328	100.635		940.838	191.092	221.152		942.916	126.955	152.643		947	1411.33	1343.97
			942.5	85.5326	100.614		941.338	191.281	221.131		943.416	127.181	152.597		947.5	1410.79	1343.85
			943	85.662	100.592		941.838	191.274	221.11		943.916	127.075	152.551		948	1410.86	1343.74
			943.5	85.8909	100.57		942.338	191.413	221.089		944.416	127.329	152.505		948.5	1410.67	1343.62
			944	85.8398	100.548		942.838	191.38	221.068		944.916	127.391	152.459		949	1410.09	1343.51
			944.5	85.8164	100.527		943.338	191.16	221.046		945.416	127.232	152.413		949.5	1410.39	1343.39
			945	86.0349	100.505		943.838	191.538	221.025		945.916	127.152	152.367		950	1410.08	1343.27
			945.5	85.6078	100.483		944.338	191.739	221.004		946.416	126.927	152.321		950.5	1410.2	1343.16
			946	85.6519	100.462		944.838	191.906	220.983		946.916	126.916	152.275		951	1409.71	1343.04
			946.5	85.7376	100.44		945.338	192.24	220.962		947.416	127.021	152.229		951.5	1409.5	1342.93
			947	85.7986	100.418		945.838	192.233	220.941		947.916	126.959	152.183		952	1409.46	1342.81
			947.5	85.614	100.397		946.338	192.256	220.92		948.416	127.138	152.137		952.5	1409.38	1342.69
			948	85.8931	100.375		946.838	192.399	220.898		948.916	126.619	152.091		953	1409.35	1342.58
			948.5	85.5484	100.353		947.338	192.269	220.877		949.416	126.945	152.045		953.5	1409.5	1342.46
			949	85.8364	100.332		947.838	192.99	220.856		949.916	127.036	151.999		954	1408.94	1342.35
			949.5	85.8295	100.31		948.338	192.299	220.835		950.416	126.523	151.953		954.5	1409.03	1342.23
			950	85.7017	100.288		948.838	192.706	220.814		950.916	126.642	151.907		955	1408.86	1342.11
			950.5	85.7497	100.267		949.338	192.442	220.793		951.416	126.659	151.861		955.5	1408.44	1342
			951	85.7805	100.245		949.838	192.433	220.772		951.916	126.791	151.815		956	1408.31	1341.88
			951.5	85.6602	100.223		950.338	192.874	220.75		952.416	126.448	151.77		956.5	1408.18	1341.77
			952	85.7675	100.202		950.838	192.568	220.729		952.916	126.503	151.724		957	1408.28	1341.65
			952.5	85.4988	100.18		951.338	192.26	220.708		953.416	126.717	151.678		957.5	1407.94	1341.54
			953	85.5613	100.158		951.838	192.874	220.687		953.916	126.653	151.632		958	1407.75	1341.42
			953.5	85.5796	100.137		952.338	192.723	220.666		954.416	126.316	151.586		958.5	1407.56	1341.3
			954	85.5577	100.115		952.838	192.805	220.645		954.916	126.365	151.541		959	1407.45	1341.19
			954.5	85.7175	100.094		953.338	192.899	220.624		955.416	126.794	151.495		959.5	1407.62	1341.07
			955	85.3541	100.072		953.838	192.556	220.603		955.916	126.766	151.449		960	1407.33	1340.96
			955.5	85.124	100.05		954.338	192.801	220.582		956.416	126.263	151.403		960.5	1407.53	1340.84
			956	84.9	100.029		954.838	192.582	220.56		956.916	126.619	151.358		961	1407.05	1340.73
			956.5	84.5716	100.007		955.338	192.949	220.539		957.416	126.447	151.312		961.5	1407.05	1340.61
			957	84.6689	99.9857		955.838	193.011	220.518		957.916	125.917	151.266		962	1407.03	1340.49
			957.5	84.2056	99.9641		956.338	192.937	220.497		958.416	125.525	151.221		962.5	1406.83	1340.38
			958	84.1626	99.9425		956.838	192.796	220.476		958.916	125.186	151.175		963	1406.82	1340.26
			958.5	83.9574	99.921		957.338	191.981	220.455		959.416	125.415	151.129		963.5	1406.61	1340.15
			959	84.3141	99.8994		957.838	191.695	220.434		959.916	125.292	151.084		964	1406.75	1340.03
			959.5	84.3124	99.8778		958.338	191.485	220.413		960.416	124.792	151.038		964.5	1406.11	1339.91
			960	83.8097	99.8563		958.838	191.309	220.392		960.916	124.651	150.993		965	1406.68	1339.8
			960.5	84.0324	99.8347		959.338	191.049	220.371		961.416	125.001	150.947		965.5	1406.43	1339.68
			961	83.984	99.8132		959.838	190.706	220.349		961.916	124.975	150.901		966	1406.5	1339.57
			961.5	84.2695	99.7916		960.338	190.899	220.328		962.416	124.425	150.856		966.5	1406.36	1339.45
			962	84.5706	99.7701		960.838	190.578	220.307		962.916	124.339	150.81		967	1406.07	1339.34
			962.5	84.7767	99.7486		961.338	190.441	220.286		963.416	124.357	150.765		967.5	1406.02	1339.22
			963	85.1123	99.727		961.838	189.919	220.265		963.916	124.406	150.719		968	1405.66	1339.11
			963.5	84.5947	99.7055		962.338	189.636	220.244		964.416	124.817	150.674		968.5	1405.54	1338.99
			964	85.0919	99.684		962.838	189.678	220.223		964.916	125.421	150.628		969	1405.56	1338.87
			964.5	85.8063	99.6625		963.338	189.865	220.202		965.416	126.192	150.583		969.5	1405.66	1338.76
			965	85.8708	99.641		963.838	189.75	220.181		965.916	126.514	150.537		970	1405.35	1338.64
			965.5	85.561	99.6195		964.338	190.522	220.16		966.416	127.353	150.492		970.5	1404.97	1338.53
			966	85.4691	99.598		964.838	190.851	220.139		966.916	127.222	150.446		971	1404.96	1338.41
			966.5	85.167	99.5765		965.338	191.453	220.118		967.416	127.427	150.401		971.5	1404.8	1338.3
			967	84.9795	99.555		965.838	192.022	220.097		967.916	127.688	150.356		972	1404.71	1338.18
			967.5	84.9056	99.5335		966.338	192.214	220.076		968.416	127.848	150.31		972.5	1404.78	1338.06
			968	84.9336	99.512		966.838	192.346	220.054		968.916	127.681	150.265		973	1404.46	1337.95
			968.5	84.3925	99.4905		967.338	192.283	220.033		969.416	127.787	150.219		973.5	1404.25	1337.83
			969	84.3217	99.469		967.838	192.998	220.012		969.916	127.874	150.174		974	1404.52	1337.72
			969.5	84.495	99.4476		968.338	192.59	219.991		970.416	128.09	150.129		974.5	1405.08	1337.6
			970	84.7845	99.4261		968.838	192.49	219.97		970.916	128.422	150.083		975	1405.58	1337.49
			970.5	84.6752	99.4047		969.338	192.228	219.949		971.416	127.927	150.038		975.5	1405.12	1337.37
			971	84.5459	99.3832		969.838	192.438	219.928		971.916	127.612	149.993		976	1405.38	1337.26
			971.5	84.7589	99.3618		970.338	192.399	219.907		972.416	127.62	149.948		976.5	1405.01	1337.14
			972	84.6994	99.3403		970.838	192.131	219.886		972.916	126.701	149.902		977	1405.3	1337.03
			972.5	84.7753	99.3189		971.338	191.818	219.865		973.416	126.712	149.857		977.5	1405	1336.91
			973	84.7531	99.2974		971.838	191.19	219.844		973.916	126.863	149.812		978	1405.03	1336.79
			973.5	84.4794	99.276		972.338	191.361	219.823		974.416	126.875	149.767		978.5	1405.31	1336.68
			974	84.6694	99.2546		972.838	191.36	219.802		974.916	126.475	149.721		979	1399.12	1336.56
			974.5	84.7707	99.2331		973.338	191	219.781		975.416	126.459	149.676		979.5	1398.96	1336.45
			975	84.6432	99.2117		973.838	190.723	219.76		975.916	126.504	149.631		980	1400.06	1336.33
			975.5	84.4859	99.1903		974.338	190.727	219.739		976.416	126.152	149.586		980.5	1399.31	1336.22
			976	84.5006	99.1689		974.838	190.593	219.718		976.916	126.499	149.541		981	1399.09	1336.1
			976.5	84.6817	99.1475		975.338	190.629	219.697		977.416	126.624	149.495		981.5	1398.67	1335.99
			977	84.7018	99.1261		975.838	190.341	219.676		977.916	126.286	149.45		982	1398.59	1335.87
			977.5	84.6366	99.1047		976.338	190.4	219.655		978.416	126.245	149.405		982.5	1398.48	1335.76
			978	84.484	99.0833		976.838	190.313	219.634		978.916	126.047	149.36		983	1398.41	1335.64
			978.5	84.3731	99.0619		977.338	190.475	219.613		979.416	126.013	149.315		983.5	1398.04	1335.53
			979	84.735	99.0406		977.838	190.347	219.592		979.916	126.123	149.27		984	1398.05	1335.41
			979.5	84.9207	99.0192		978.338	190.02	219.571		980.416	126.089	149.225		984.5	1398	1335.29
			980	84.9359	98.9978		978.838	189.901	219.55		980.916	126.052	149.18		985	1397.85	1335.18
			980.5	84.857	98.9764		979.338	189.872	219.529		981.416	125.986	149.135		985.5	1398.09	1335.06
			981	84.8171	98.9551		979.838	189.79	219.508		981.916	126.605	149.09		986	1397.81	1334.95
			981.5	84.3914	98.9337		980.338	189.657	219.487		982.416	126.258	149.045		986.5	1397.63	1334.83
			982	84.7065	98.9124		980.838	189.937	219.466		982.916	126.204	149		987	1397.68	1334.72
			982.5	84.6015	98.891		981.338	189.459	219.445		983.416	126.316	148.955		987.5	1397.5	1334.6
			983	84.2978	98.8697		981.838	189.276	219.424		983.916	126.224	148.91		988	1397.23	1334.49
			983.5	84.6357	98.8483		982.338	189.481	219.403		984.416	126.508	148.865		988.5	1397.59	1334.37
			984	84.7471	98.827		982.838	189.036	219.382		984.916	126.259	148.82		989	1397.29	1334.26
			984.5	84.5277	98.8057		983.338	189.569	219.361		985.416	126.259	148.775		989.5	1397.63	1334.14
			985	84.8054	98.7843		983.838	189.339	219.34		985.916	126.219	148.73		990	1397.37	1334.03
			985.5	84.6884	98.763		984.338	189.458	219.319		986.416	126.061	148.685		990.5	1397.27	1333.91
			986	84.3501	98.7417		984.838	189.139	219.298		986.916	126.204	148.64		991	1396.79	1333.8
			986.5	84.7213	98.7204		985.338	188.98	219.277		987.416	126.138	148.595		991.5	1396.96	1333.68
			987	84.9181	98.6991		985.838	189.119	219.256		987.916	126.11	148.551		992	1397.28	1333.57
			987.5	84.6262	98.6778		986.338	189.009	219.235		988.416	125.788	148.506		992.5	1397.28	1333.45
			988	84.9441	98.6565		986.838	189.021	219.214		988.916	126.154	148.461		993	1397.15	1333.34
			988.5	84.6131	98.6352		987.338	189.096	219.193		989.416	126.069	148.416		993.5	1397.08	1333.22
			989	84.8466	98.6139		987.838	189.001	219.172		989.916	126.072	148.371		994	1397.05	1333.11
			989.5	84.741	98.5926		988.338	188.72	219.151		990.416	126.186	148.326		994.5	1397.05	1332.99
			990	84.6804	98.5713		988.838	188.838	219.13		990.916	126.447	148.282		995	1397.24	1332.88
			990.5	84.4018	98.5501		989.338	188.999	219.109		991.416	126.453	148.237		995.5	1397	1332.76
			991	84.5916	98.5288		989.838	188.971	219.088		991.916	126.57	148.192		996	1396.87	1332.65
			991.5	84.8464	98.5075		990.338	188.666	219.067		992.416	126.139	148.147		996.5	1396.81	1332.53
			992	84.4555	98.4863		990.838	188.631	219.046		992.916	126.002	148.103		997	1397.11	1332.42
			992.5	84.1537	98.465		991.338	188.575	219.025		993.416	126.265	148.058		997.5	1396.93	1332.3
			993	84.4908	98.4438		991.838	188.47	219.004		993.916	126.242	148.013		998	1396.74	1332.19
			993.5	84.6398	98.4225		992.338	188.815	218.983		994.416	126.504	147.969		998.5	1397.02	1332.07
[truncated: 3,270 more rows]

## Sheet: Figure 6. CV data
	CODH-Lwt				CODH-LgbpN				CODH-LgbpC				CODH-LgbpNC
	Potential applied (V)	Current (µA)			Potential applied (V)	Current (µA)			Potential applied (V)	Current (µA)			Potential applied (V)	Current (µA)
		No CO	With CO			No CO	With CO			No CO	With CO			No CO	With CO
	-0.99518	-5.09949	-14.801		-0.99518	-72.5098	-20.6848		-0.99518	-58.1055	-581.36		-0.99518	-46.8384	-194.58
	-0.99274	-5.07507	-14.6637		-0.99274	-69.9768	-20.05		-0.99274	-57.8613	-570.679		-0.99274	-46.6492	-191.833
	-0.9903	-5.06897	-14.5386		-0.9903	-67.5354	-19.4611		-0.9903	-57.6172	-558.472		-0.9903	-46.3745	-189.514
	-0.98785	-5.05066	-14.4257		-0.98785	-65.155	-18.8782		-0.98785	-57.3425	-547.18		-0.98785	-46.1945	-187.164
	-0.98541	-5.03845	-14.3219		-0.98541	-62.8052	-18.335		-0.98541	-57.0984	-536.499		-0.98541	-45.9656	-184.723
	-0.98297	-5.02319	-14.2181		-0.98297	-60.5164	-17.7979		-0.98297	-56.8542	-525.208		-0.98297	-45.8252	-182.617
	-0.98053	-5.01099	-14.1235		-0.98053	-58.2581	-17.2913		-0.98053	-56.5796	-513.306		-0.98053	-45.6085	-180.267
	-0.97809	-4.99878	-14.0259		-0.97809	-56.0608	-16.7938		-0.97809	-56.366	-502.93		-0.97809	-45.4163	-178.07
	-0.97565	-4.9765	-13.9343		-0.97565	-53.894	-16.3055		-0.97565	-56.1523	-491.119		-0.97565	-45.2271	-175.995
	-0.97321	-4.96948	-13.8367		-0.97321	-51.7578	-15.8356		-0.97321	-55.9387	-480.591		-0.97321	-45.0165	-173.737
	-0.97076	-4.94873	-13.7634		-0.97076	-49.588	-15.387		-0.97076	-55.6946	-469.788		-0.97076	-44.8547	-171.783
	-0.96832	-4.94263	-13.6719		-0.96832	-47.5677	-14.9384		-0.96832	-55.481	-460.052		-0.96832	-44.6259	-169.8
	-0.96588	-4.92157	-13.5925		-0.96588	-45.5658	-14.5172		-0.96588	-55.2979	-449.493		-0.96588	-44.4794	-167.633
	-0.96344	-4.91638	-13.5071		-0.96344	-43.5455	-14.1022		-0.96344	-55.1147	-440.247		-0.96344	-44.2535	-165.833
	-0.961	-4.89532	-13.4308		-0.961	-41.6138	-13.6871		-0.961	-54.9011	-430.573		-0.961	-44.1162	-163.757
	-0.95856	-4.88983	-13.3545		-0.95856	-39.7461	-13.3087		-0.95856	-54.7485	-421.082		-0.95856	-43.8873	-161.835
	-0.95612	-4.86938	-13.2813		-0.95612	-37.8784	-12.9089		-0.95612	-54.5349	-411.499		-0.95612	-43.7592	-159.973
	-0.95367	-4.86145	-13.2019		-0.95367	-36.0504	-12.5519		-0.95367	-54.3518	-402.435		-0.95367	-43.5364	-157.867
	-0.95123	-4.84436	-13.1317		-0.95123	-34.2499	-12.1857		-0.95123	-54.1687	-393.738		-0.95123	-43.3929	-156.128
	-0.94879	-4.83246	-13.0615		-0.94879	-32.5348	-11.8469		-0.94879	-53.9856	-385.651		-0.94879	-43.1915	-154.419
	-0.94635	-4.81995	-12.9883		-0.94635	-30.8624	-11.4838		-0.94635	-53.8025	-376.984		-0.94635	-43.0267	-152.344
	-0.94391	-4.80408	-12.915		-0.94391	-29.2114	-11.1633		-0.94391	-53.6194	-368.347		-0.94391	-42.8436	-150.757
	-0.94147	-4.79401	-12.8479		-0.94147	-27.6398	-10.8398		-0.94147	-53.4668	-360.352		-0.94147	-42.6544	-148.865
	-0.93903	-4.77478	-12.7899		-0.93903	-26.1017	-10.5255		-0.93903	-53.2532	-352.264		-0.93903	-42.4957	-147.095
	-0.93658	-4.76929	-12.7075		-0.93658	-24.5667	-10.202		-0.93658	-53.0701	-344.513		-0.93658	-42.2943	-145.569
	-0.93414	-4.74792	-12.6526		-0.93414	-23.1262	-9.92432		-0.93414	-52.887	-336.426		-0.93414	-42.1478	-143.707
	-0.9317	-4.74274	-12.5854		-0.9317	-21.7194	-9.62524		-0.9317	-52.7039	-329.041		-0.9317	-41.9373	-142.151
	-0.92926	-4.72076	-12.5275		-0.92926	-20.3491	-9.34143		-0.92926	-52.5208	-321.228		-0.92926	-41.806	-140.656
	-0.92682	-4.71588	-12.4603		-0.92682	-19.0369	-9.06982		-0.92682	-52.3376	-314.148		-0.92682	-41.5955	-138.885
	-0.92438	-4.69421	-12.4023		-0.92438	-17.7734	-8.80737		-0.92438	-52.124	-306.885		-0.92438	-41.4764	-137.634
	-0.92194	-4.68658	-12.3383		-0.92194	-16.6321	-8.54187		-0.92194	-51.9714	-300.018		-0.92194	-41.2598	-136.078
	-0.9195	-4.66492	-12.2742		-0.9195	-15.451	-8.28552		-0.9195	-51.7883	-293.274		-0.9195	-41.1407	-134.552
	-0.91705	-4.64996	-12.2131		-0.91705	-14.3555	-8.05664		-0.91705	-51.6052	-286.652		-0.91705	-40.9363	-133.27
	-0.91461	-4.61914	-12.1552		-0.91461	-13.327	-7.82166		-0.91461	-51.4221	-280.334		-0.91461	-40.802	-131.744
	-0.91217	-4.60114	-12.0941		-0.91217	-12.3657	-7.59583		-0.91217	-51.239	-273.987		-0.91217	-40.625	-130.402
	-0.90973	-4.58862	-12.0331		-0.90973	-11.441	-7.37305		-0.90973	-51.0864	-267.914		-0.90973	-40.4663	-129.211
	-0.90729	-4.57031	-11.9781		-0.90729	-10.5804	-7.16248		-0.90729	-50.9338	-261.902		-0.90729	-40.2954	-127.594
	-0.90485	-4.56299	-11.9141		-0.90485	-9.76868	-6.97021		-0.90485	-50.7813	-256.378		-0.90485	-40.1154	-126.434
	-0.90241	-4.54224	-11.8683		-0.90241	-8.96912	-6.77185		-0.90241	-50.5981	-250.61		-0.90241	-39.9689	-125.092
	-0.89996	-4.53644	-11.7981		-0.89996	-8.28552	-6.58569		-0.89996	-50.415	-245.392		-0.89996	-39.7675	-123.688
	-0.89752	-4.51691	-11.7493		-0.89752	-7.6416	-6.40869		-0.89752	-50.2319	-239.838		-0.89752	-39.6362	-122.589
	-0.89508	-4.51202	-11.6852		-0.89508	-7.02515	-6.22864		-0.89508	-50.0793	-234.802		-0.89508	-39.4318	-121.185
	-0.89264	-4.49066	-11.6364		-0.89264	-6.45142	-6.06079		-0.89264	-49.8352	-229.645		-0.89264	-39.3127	-119.965
	-0.8902	-4.48578	-11.5784		-0.8902	-5.98145	-5.91125		-0.8902	-49.6765	-224.823		-0.8902	-39.1022	-119.019
	-0.88776	-4.46472	-11.5265		-0.88776	-5.52979	-5.74951		-0.88776	-49.4873	-219.849		-0.88776	-38.9893	-117.584
	-0.88532	-4.4574	-11.4716		-0.88532	-5.13916	-5.60608		-0.88532	-49.3347	-215.454		-0.88532	-38.7848	-116.547
	-0.88287	-4.44031	-11.4105		-0.88287	-4.7699	-5.4657		-0.88287	-49.176	-211.09		-0.88287	-38.6627	-115.356
	-0.88043	-4.42871	-11.3617		-0.88043	-4.49127	-5.33142		-0.88043	-49.0082	-206.635		-0.88043	-38.4735	-113.953
	-0.87799	-4.41559	-11.3007		-0.87799	-4.28345	-5.18188		-0.87799	-48.8525	-202.423		-0.87799	-38.3362	-113.129
	-0.87555	-4.40063	-11.2457		-0.87555	-4.0451	-5.07507		-0.87555	-48.6847	-198.456		-0.87555	-38.1653	-111.847
	-0.87311	-4.38995	-11.1877		-0.87311	-3.85712	-4.94385		-0.87311	-48.5199	-194.519		-0.87311	-38.0127	-110.687
	-0.87067	-4.37073	-11.1389		-0.87067	-3.71399	-4.82788		-0.87067	-48.3521	-190.43		-0.87067	-37.8693	-109.711
	-0.86823	-4.36493	-11.0779		-0.86823	-3.62244	-4.70734		-0.86823	-48.1964	-186.92		-0.86823	-37.6984	-108.337
	-0.86578	-4.34418	-11.0291		-0.86578	-3.57941	-4.59686		-0.86578	-48.0225	-183.105		-0.86578	-37.5702	-107.391
	-0.86334	-4.33868	-10.9833		-0.86334	-3.59009	-4.50165		-0.86334	-47.876	-179.535		-0.86334	-37.381	-106.354
	-0.8609	-4.31732	-10.9253		-0.8609	-3.58307	-4.3988		-0.8609	-47.7325	-175.751		-0.8609	-37.265	-105.133
	-0.85846	-4.31213	-10.8704		-0.85846	-3.58795	-4.30145		-0.85846	-47.5891	-172.516		-0.85846	-37.0697	-104.309
	-0.85602	-4.29077	-10.8185		-0.85602	-3.66455	-4.20441		-0.85602	-47.4091	-169.037		-0.85602	-36.9446	-103.119
	-0.85358	-4.28497	-10.7605		-0.85358	-3.75732	-4.1275		-0.85358	-47.2565	-165.894		-0.85358	-36.7401	-102.051
	-0.85114	-4.26514	-10.7147		-0.85114	-3.83453	-4.03595		-0.85114	-47.0764	-162.72		-0.85114	-36.6394	-101.166
	-0.84869	-4.25507	-10.6567		-0.84869	-3.96545	-3.95355		-0.84869	-46.9299	-159.821		-0.84869	-36.4532	-99.9756
	-0.84625	-4.24072	-10.6049		-0.84625	-4.08478	-3.87024		-0.84625	-46.7682	-156.83		-0.84625	-36.3342	-99.0906
	-0.84381	-4.2276	-10.5591		-0.84381	-4.26025	-3.80798		-0.84381	-46.6187	-154.022		-0.84381	-36.1511	-98.114
	-0.84137	-4.21509	-10.498		-0.84137	-4.44061	-3.72406		-0.84137	-46.46	-151.337		-0.84137	-36.0138	-96.9543
	-0.83893	-4.19861	-10.4401		-0.83893	-4.61823	-3.65784		-0.83893	-46.3013	-148.651		-0.83893	-35.8551	-96.1914
	-0.83649	-4.19037	-10.3973		-0.83649	-4.80347	-3.58643		-0.83649	-46.1517	-146.149		-0.83649	-35.7025	-94.574
	-0.83405	-4.16931	-10.3455		-0.83405	-5.00793	-3.53149		-0.83405	-45.9869	-143.494		-0.83405	-35.5682	-93.5059
	-0.8316	-4.16443	-10.2966		-0.8316	-5.27954	-3.46863		-0.8316	-45.8344	-141.144		-0.8316	-35.3943	-92.7429
	-0.82916	-4.14337	-10.2386		-0.82916	-5.47791	-3.41553		-0.82916	-45.6604	-138.824		-0.82916	-35.2936	-91.6748
	-0.82672	-4.13788	-10.1868		-0.82672	-5.68848	-3.35907		-0.82672	-45.5139	-136.963		-0.82672	-35.144	-90.8813
	-0.82428	-4.11652	-10.1379		-0.82428	-5.95703	-3.31299		-0.82428	-45.343	-134.552		-0.82428	-35.0433	-90.0574
	-0.82184	-4.11102	-10.0861		-0.82184	-6.21033	-3.25989		-0.82184	-45.1965	-132.568		-0.82184	-34.8572	-89.0503
	-0.8194	-4.08997	-10.0342		-0.8194	-6.43616	-3.20435		-0.8194	-45.0256	-130.402		-0.8194	-34.7565	-88.4094
	-0.81696	-4.08295	-9.98535		-0.81696	-6.8634	-3.18451		-0.81696	-44.8822	-128.479		-0.81696	-34.5642	-87.4939
	-0.81451	-4.06525	-9.93347		-0.81451	-7.00073	-3.14362		-0.81451	-44.7083	-126.343		-0.81451	-34.4635	-86.5479
	-0.81207	-4.05304	-9.88159		-0.81207	-7.26013	-3.11249		-0.81207	-44.5862	-124.603		-0.81207	-34.2834	-85.8154
	-0.80963	-4.03931	-9.82971		-0.80963	-7.45239	-3.06519		-0.80963	-44.4336	-122.803		-0.80963	-34.1553	-84.8083
	-0.80719	-4.02466	-9.78088		-0.80719	-7.78809	-3.05389		-0.80719	-44.278	-120.972		-0.80719	-33.9905	-83.9844
	-0.80475	-4.02557	-9.70154		-0.80475	-8.01392	-3.01971		-0.80475	-44.1193	-119.08		-0.80475	-33.8593	-83.1604
	-0.80231	-4.00696	-9.65576		-0.80231	-8.26111	-3.00568		-0.80231	-43.9514	-117.432		-0.80231	-33.7128	-82.0618
	-0.79987	-4.00085	-9.59473		-0.79987	-8.45642	-2.9837		-0.79987	-43.808	-115.936		-0.79987	-33.5571	-81.3293
	-0.79742	-3.9798	-9.55505		-0.79742	-8.72498	-2.96844		-0.79742	-43.6401	-114.197		-0.79742	-33.429	-80.3223
	-0.79498	-3.97461	-9.50012		-0.79498	-9.03625	-2.95959		-0.79498	-43.4875	-112.793		-0.79498	-33.255	-79.2542
	-0.79254	-3.95355	-9.45129		-0.79254	-9.2804	-2.9425		-0.79254	-43.3136	-111.237		-0.79254	-33.139	-78.4607
	-0.7901	-3.94806	-9.39331		-0.7901	-9.51538	-2.94067		-0.7901	-43.0695	-110.016		-0.7901	-32.9468	-77.3315
	-0.78766	-3.9267	-9.34753		-0.78766	-9.71985	-2.93243		-0.78766	-42.7948	-108.49		-0.78766	-32.843	-76.3245
	-0.78522	-3.9209	-9.2926		-0.78522	-9.96399	-2.94556		-0.78522	-42.5873	-107.3		-0.78522	-32.6538	-75.4089
	-0.78278	-3.90106	-9.24683		-0.78278	-10.1532	-2.93091		-0.78278	-42.3676	-105.896		-0.78278	-32.5592	-74.1882
	-0.78033	-3.89252	-9.19495		-0.78033	-10.4156	-2.94098		-0.78033	-42.2302	-104.736		-0.78033	-32.37	-73.3032
	-0.77789	-3.87665	-9.14307		-0.77789	-10.6232	-2.94647		-0.77789	-42.1204	-103.424		-0.77789	-32.2601	-72.2046
	-0.77545	-3.86383	-9.09729		-0.77545	-10.8215	-2.98767		-0.77545	-41.9769	-102.264		-0.77545	-32.0923	-71.0449
	-0.77301	-3.85193	-9.0332		-0.77301	-11.142	-2.98309		-0.77301	-41.8365	-101.135		-0.77301	-31.9824	-70.1599
	-0.77057	-3.83606	-8.99048		-0.77057	-11.3861	-3.01208		-0.77057	-41.684	-100.067		-0.77057	-31.8359	-68.9392
	-0.76813	-3.82721	-8.9386		-0.76813	-11.4685	-3.03345		-0.76813	-41.507	-98.999		-0.76813	-31.7047	-67.8711
	-0.76569	-3.80676	-8.89587		-0.76569	-11.7249	-3.04749		-0.76569	-41.3483	-97.9309		-0.76569	-31.5735	-66.8335
	-0.76325	-3.79913	-8.83484		-0.76325	-11.8927	-3.08441		-0.76325	-41.1835	-97.0154		-0.76325	-31.4667	-65.5212
	-0.7608	-3.77869	-8.79517		-0.7608	-12.0422	-3.11249		-0.7608	-41.0553	-95.9167		-0.7608	-31.3812	-64.5447
	-0.75836	-3.77258	-8.74329		-0.75836	-12.1979	-3.13751		-0.75836	-40.9302	-95.1233		-0.75836	-31.2195	-63.385
	-0.75592	-3.75122	-8.69446		-0.75592	-12.6343	-3.17871		-0.75592	-40.7806	-93.4143		-0.75592	-31.1249	-62.0728
	-0.75348	-3.74573	-8.63647		-0.75348	-12.6495	-3.20953		-0.75348	-40.6281	-92.5903		-0.75348	-30.954	-61.0962
	-0.75104	-3.72498	-8.5968		-0.75104	-12.8265	-3.24646		-0.75104	-40.4572	-91.6443		-0.75104	-30.8655	-59.7534
	-0.7486	-3.71796	-8.54187		-0.7486	-13.0066	-3.29437		-0.7486	-40.2802	-90.9119		-0.7486	-30.6824	-58.5938
	-0.74616	-3.70026	-8.5022		-0.74616	-13.0188	-3.32855		-0.74616	-40.0757	-89.9658		-0.74616	-30.5908	-57.5256
	-0.74371	-3.68896	-8.44727		-0.74371	-13.2629	-3.36792		-0.74371	-39.9048	-89.2029		-0.74371	-30.4108	-56.0608
	-0.74127	-3.67401	-8.39539		-0.74127	-13.4094	-3.396		-0.74127	-39.7217	-88.3179		-0.74127	-30.304	-54.9622
	-0.73883	-3.65753	-8.35266		-0.73883	-13.5468	-3.45825		-0.73883	-39.5721	-87.616		-0.73883	-30.1422	-53.6804
	-0.73639	-3.64655	-8.30383		-0.73639	-13.5956	-3.49426		-0.73639	-39.4287	-86.8225		-0.73639	-30.0262	-52.2461
	-0.73395	-3.62793	-8.255		-0.73395	-13.8947	-3.54248		-0.73395	-39.3097	-86.0596		-0.73395	-29.8798	-51.1475
	-0.73151	-3.62122	-8.20618		-0.73151	-13.9221	-3.58307		-0.73151	-39.1846	-85.3577		-0.73151	-29.7394	-49.6521
	-0.72907	-3.59924	-8.1665		-0.72907	-14.0961	-3.62244		-0.72907	-39.0045	-84.5337		-0.72907	-29.6265	-48.2788
	-0.72662	-3.59344	-8.10547		-0.72662	-14.1876	-3.6792		-0.72662	-38.8641	-83.9539		-0.72662	-29.4678	-47.0581
	-0.72418	-3.57239	-8.06274		-0.72418	-14.3036	-3.71216		-0.72418	-38.7299	-83.1299		-0.72418	-29.364	-45.4193
	-0.72174	-3.56659	-8.01697		-0.72174	-14.4043	-3.7677		-0.72174	-38.5956	-82.55		-0.72174	-29.1931	-44.0826
	-0.7193	-3.54462	-7.97119		-0.7193	-14.502	-3.8092		-0.7193	-38.4644	-81.7261		-0.7193	-29.0955	-42.6117
	-0.71686	-3.53882	-7.92236		-0.71686	-14.6271	-3.86566		-0.71686	-38.2996	-81.2073		-0.71686	-28.9032	-40.9424
	-0.71442	-3.51868	-7.87659		-0.71442	-14.679	-3.8916		-0.71442	-38.1042	-80.3833		-0.71442	-28.8086	-39.6484
	-0.71198	-3.51013	-7.82776		-0.71198	-14.7827	-3.9444		-0.71198	-37.9761	-79.834		-0.71198	-28.6255	-38.1195
	-0.70953	-3.49396	-7.78198		-0.70953	-14.8285	-3.98895		-0.70953	-37.8052	-79.1016		-0.70953	-28.5217	-36.6943
	-0.70709	-3.48053	-7.74231		-0.70709	-14.9658	-4.04388		-0.70709	-37.6587	-78.5522		-0.70709	-28.3417	-35.6323
	-0.70465	-3.47382	-7.68127		-0.70465	-14.9506	-4.07867		-0.70465	-37.5214	-77.8503		-0.70465	-28.2227	-33.8684
	-0.70221	-3.46405	-7.64771		-0.70221	-15.0085	-4.12506		-0.70221	-37.3962	-77.2705		-0.70221	-28.0518	-32.4402
	-0.69977	-3.45551	-7.59888		-0.69977	-15.152	-4.16931		-0.69977	-37.2833	-76.6296		-0.69977	-27.9175	-30.9479
	-0.69733	-3.43506	-7.55615		-0.69733	-15.1093	-4.2099		-0.69733	-37.2192	-76.0193		-0.69733	-27.774	-29.1809
	-0.69489	-3.42865	-7.50732		-0.69489	-15.155	-4.25049		-0.69489	-37.1246	-75.4395		-0.69489	-27.6184	-27.7985
	-0.69244	-3.40698	-7.4707		-0.69244	-15.2161	-4.2926		-0.69244	-36.9873	-74.7986		-0.69244	-27.4933	-26.1108
	-0.69	-3.40088	-7.41882		-0.69	-15.2191	-4.32983		-0.69	-36.8591	-74.3103		-0.69	-27.3224	-24.4293
	-0.68756	-3.37952	-7.38525		-0.68756	-15.2985	-4.35516		-0.68756	-36.7126	-73.6084		-0.68756	-27.2156	-22.9797
	-0.68512	-3.37372	-7.33337		-0.68512	-15.3931	-4.42505		-0.68512	-36.5997	-73.0896		-0.68512	-27.0569	-21.0907
	-0.68268	-3.35236	-7.2998		-0.68268	-15.3656	-4.45129		-0.68268	-36.4319	-72.4792		-0.68268	-26.9745	-19.4763
	-0.68024	-3.34473	-7.25098		-0.68024	-15.3595	-4.49493		-0.68024	-36.2762	-72.052		-0.68024	-26.7944	-17.7887
	-0.6778	-3.3255	-7.20825		-0.6778	-15.3473	-4.53735		-0.6778	-36.1481	-71.2585		-0.6778	-26.7029	-15.7349
	-0.67535	-3.31421	-7.16858		-0.67535	-15.3687	-4.57825		-0.67535	-35.9924	-70.8923		-0.67535	-26.5472	-14.0717
	-0.67291	-3.29987	-7.11975		-0.67291	-15.4236	-4.60724		-0.67291	-35.8459	-70.3125		-0.67291	-26.474	-12.0514
	-0.67047	-3.28522	-7.08618		-0.67047	-15.4327	-4.66309		-0.67047	-35.7086	-69.7937		-0.67047	-26.3153	-9.97009
	-0.66803	-3.27362	-7.03735		-0.66803	-15.4266	-4.69055		-0.66803	-35.6171	-69.1528		-0.66803	-26.2054	-8.1604
	-0.66559	-3.2547	-7.00073		-0.66559	-15.4083	-4.73633		-0.66559	-35.4645	-68.7866		-0.66559	-26.0529	-5.8197
	-0.66315	-3.24799	-6.96106		-0.66315	-15.5273	-4.77295		-0.66315	-35.318	-68.2678		-0.66315	-25.9277	-3.66455
	-0.66071	-3.22662	-6.92749		-0.66071	-15.4114	-4.82178		-0.66071	-35.1624	-67.7185		-0.66071	-25.8087	-1.44806
	-0.65826	-3.22144	-6.87866		-0.65826	-15.4266	-4.85535		-0.65826	-35.0433	-67.2607		-0.65826	-25.6653	1.2204
	-0.65582	-3.19946	-6.84204		-0.65582	-15.3717	-4.90723		-0.65582	-34.8969	-66.7419		-0.65582	-25.5646	3.37067
	-0.65338	-3.19366	-6.79932		-0.65338	-15.3595	-4.94995		-0.65338	-34.7961	-66.4063		-0.65338	-25.4089	5.77393
	-0.65094	-3.172	-6.7688		-0.65094	-15.3503	-4.97742		-0.65094	-34.6649	-65.7959		-0.65094	-25.3235	8.10242
	-0.6485	-3.1662	-6.72607		-0.6485	-15.3717	-5.03235		-0.6485	-34.5917	-65.4602		-0.6485	-25.1495	9.86633
	-0.64606	-3.14514	-6.69556		-0.64606	-15.3625	-5.07202		-0.64606	-34.4513	-64.9109		-0.64606	-25.0671	11.6791
	-0.64362	-3.1366	-6.64368		-0.64362	-15.3717	-5.10864		-0.64362	-34.2957	-64.5752		-0.64362	-24.8932	12.6678
	-0.64117	-3.12012	-6.61011		-0.64117	-15.2954	-5.16052		-0.64117	-34.1339	-64.0564		-0.64117	-24.8138	13.1287
	-0.63873	-3.1073	-6.57349		-0.63873	-15.2863	-5.19409		-0.63873	-34.0149	-63.7207		-0.63873	-24.646	13.6871
	-0.63629	-3.09448	-6.52771		-0.63629	-15.2344	-5.22461		-0.63629	-33.8745	-63.1714		-0.63629	-24.5514	13.504
	-0.63385	-3.078	-6.49719		-0.63385	-15.2496	-5.27039		-0.63385	-33.7677	-62.8662		-0.63385	-24.4049	13.8489
	-0.63141	-3.06824	-6.45752		-0.63141	-15.2222	-5.31311		-0.63141	-33.6639	-62.4695		-0.63141	-24.3042	14.7583
	-0.62897	-3.0484	-6.41785		-0.62897	-15.2069	-5.34668		-0.62897	-33.5358	-62.0117		-0.62897	-24.1699	15.6036
	-0.62653	-3.0423	-6.37817		-0.62653	-15.1398	-5.3833		-0.62653	-33.429	-61.615		-0.62653	-24.0417	17.1051
	-0.62408	-3.02094	-6.34766		-0.62408	-15.1459	-5.41992		-0.62408	-33.3008	-61.2793		-0.62408	-23.9258	18.4906
	-0.62164	-3.01514	-6.30188		-0.62164	-15.1398	-5.45044		-0.62164	-33.1879	-60.9436		-0.62164	-23.7793	19.7998
	-0.6192	-2.99347	-6.26526		-0.6192	-15.0909	-5.48096		-0.6192	-33.0322	-60.4248		-0.6192	-23.6816	21.5363
	-0.61676	-2.98767	-6.22253		-0.61676	-15.0238	-5.52979		-0.61676	-32.8918	-60.1501		-0.61676	-23.5168	22.8394
	-0.61432	-2.966	-6.19202		-0.61432	-14.9689	-5.53589		-0.61432	-32.7026	-59.7229		-0.61432	-23.4589	24.3927
	-0.61188	-2.95898	-6.14624		-0.61188	-14.8956	-5.59082		-0.61188	-32.5073	-59.4788		-0.61188	-23.2941	26.1597
	-0.60944	-2.94037	-6.11267		-0.60944	-14.9017	-5.59998		-0.60944	-32.3151	-59.021		-0.60944	-23.2208	27.4963
	-0.607	-2.92908	-6.06995		-0.607	-14.7766	-5.6366		-0.607	-32.1381	-58.7769		-0.607	-23.0438	29.2694
	-0.60455	-2.91504	-6.02722		-0.60455	-14.8071	-5.65796		-0.60455	-31.955	-58.3191		-0.60455	-22.9614	30.8594
	-0.60211	-2.8949	-5.9906		-0.60211	-14.6881	-5.69153		-0.60211	-31.7566	-58.0139		-0.60211	-22.7966	32.2205
	-0.59967	-2.87933	-5.94482		-0.59967	-14.5874	-5.71594		-0.59967	-31.6406	-57.6782		-0.59967	-22.7081	34.0179
	-0.59723	-2.86133	-5.91125		-0.59723	-14.5874	-5.74036		-0.59723	-31.5155	-57.4341		-0.59723	-22.5586	35.321
	-0.59479	-2.85553	-5.86853		-0.59479	-14.4531	-5.75562		-0.59479	-31.3934	-57.0679		-0.59479	-22.4518	36.6547
	-0.59235	-2.83447	-5.83496		-0.59235	-14.3738	-5.78003		-0.59235	-31.25	-56.7322		-0.59235	-22.3724	38.0859
	-0.58991	-2.82867	-5.78613		-0.58991	-14.4653	-5.80139		-0.58991	-31.1707	-56.488		-0.58991	-22.2748	38.7848
	-0.58746	-2.80731	-5.75256		-0.58746	-14.2792	-5.82581		-0.58746	-31.076	-56.0913		-0.58746	-22.1954	39.502
	-0.58502	-2.80121	-5.70679		-0.58502	-14.1785	-5.85022		-0.58502	-30.9265	-55.8472		-0.58502	-22.0398	39.9109
	-0.58258	-2.77924	-5.66406		-0.58258	-14.0503	-5.85327		-0.58258	-30.7678	-55.4504		-0.58258	-21.9452	40.1611
	-0.58014	-2.77374	-5.62134		-0.58014	-13.9252	-5.88379		-0.58014	-30.6519	-55.2368		-0.58014	-21.7743	41.1102
	-0.5777	-2.7536	-5.59082		-0.5777	-13.8306	-5.88684		-0.5777	-29.8279	-54.8096		-0.5777	-21.6858	41.8732
	-0.57526	-2.74475	-5.54504		-0.57526	-13.7329	-5.9082		-0.57526	-29.5807	-54.5959		-0.57526	-21.5088	42.6453
	-0.57282	-2.72827	-5.49622		-0.57282	-13.5498	-5.91431		-0.57282	-29.5746	-54.2297		-0.57282	-21.4233	43.7439
	-0.57037	-2.71576	-5.46265		-0.57037	-13.4338	-5.93872		-0.57037	-29.3915	-54.0161		-0.57037	-21.2463	44.516
	-0.56793	-2.70264	-5.41687		-0.56793	-13.266	-5.92651		-0.56793	-29.2694	-53.5889		-0.56793	-21.1548	45.6055
	-0.56549	-2.68616	-5.3833		-0.56549	-13.2111	-5.95398		-0.56549	-29.1473	-53.4058		-0.56549	-20.993	46.6827
	-0.56305	-2.6767	-5.33447		-0.56305	-13.0463	-5.95703		-0.56305	-29.0222	-53.0396		-0.56305	-20.8893	47.5586
	-0.56061	-2.65625	-5.3009		-0.56061	-12.973	-5.96313		-0.56061	-28.9459	-52.7649		-0.56061	-20.7428	48.8373
	-0.55817	-2.65015	-5.26733		-0.55817	-12.8113	-5.96008		-0.55817	-28.83	-52.4597		-0.55817	-20.6177	49.8047
	-0.55573	-2.62878	-5.23376		-0.55573	-12.6556	-5.96313		-0.55573	-28.6835	-52.2156		-0.55573	-20.4895	50.8423
	-0.55328	-2.62299	-5.18799		-0.55328	-12.4878	-5.96008		-0.55328	-28.5492	-51.8799		-0.55328	-20.3461	52.3071
	-0.55084	-2.60132	-5.15747		-0.55084	-12.3474	-5.93872		-0.55084	-28.3997	-51.4832		-0.55084	-20.2393	53.4668
	-0.5484	-2.59552	-5.11475		-0.5484	-12.1185	-5.93872		-0.5484	-28.1952	-51.3916		-0.5484	-20.0775	55.0842
	-0.54596	-2.57385	-5.08423		-0.54596	-11.972	-5.92346		-0.54596	-28.067	-50.9644		-0.54596	-19.9921	57.1289
	-0.54352	-2.56714	-5.0415		-0.54352	-11.8439	-5.9082		-0.54352	-27.9694	-50.7202		-0.54352	-19.8151	59.1431
	-0.54108	-2.54852	-5.00183		-0.54108	-11.6852	-5.87158		-0.54108	-27.8259	-50.354		-0.54108	-19.7296	60.6689
	-0.53864	-2.53815	-4.95911		-0.53864	-11.5326	-5.86243		-0.53864	-27.5726	-50.2014		-0.53864	-19.5526	61.8896
	-0.53619	-2.5238	-4.91943		-0.53619	-11.3647	-5.83191		-0.53619	-27.4261	-49.7223		-0.53619	-19.4519	63.2019
	-0.53375	-2.50916	-4.88586		-0.53375	-11.2274	-5.82886		-0.53375	-27.3254	-49.5331		-0.53375	-19.2871	64.9719
	-0.53131	-2.49756	-4.83398		-0.53131	-11.1511	-5.79224		-0.53131	-27.2034	-49.1333		-0.53131	-19.2017	66.3452
	-0.52887	-2.47986	-4.79126		-0.52887	-11.0229	-5.77087		-0.52887	-27.0691	-48.9227		-0.52887	-19.0399	67.9932
	-0.52643	-2.47223	-4.75159		-0.52643	-10.8582	-5.74951		-0.52643	-26.9379	-48.6145		-0.52643	-18.9331	69.7021
	-0.52399	-2.45148	-4.70581		-0.52399	-10.7544	-5.72815		-0.52399	-26.7334	-48.3215		-0.52399	-18.7897	70.9839
	-0.52155	-2.44446	-4.64905		-0.52155	-10.6781	-5.70374		-0.52155	-26.5045	-48.0072		-0.52155	-18.6584	72.5403
	-0.5191	-2.42279	-4.61121		-0.5191	-10.5621	-5.66711		-0.5191	-26.2787	-47.699		-0.5191	-18.5364	73.6389
	-0.51666	-2.4173	-4.56116		-0.51666	-10.4706	-5.65186		-0.51666	-26.1108	-47.4762		-0.51666	-18.3868	74.4934
	-0.51422	-2.39502	-4.51172		-0.51422	-10.3577	-5.61218		-0.51422	-25.9979	-47.1252		-0.51422	-18.2831	75.592
	-0.51178	-2.38922	-4.46899		-0.51178	-10.2753	-5.58472		-0.51178	-25.8636	-46.8628		-0.51178	-18.1122	76.2329
	-0.50934	-2.36847	-4.4223		-0.50934	-10.1624	-5.52673		-0.50934	-25.6866	-46.4722		-0.50934	-18.0206	76.9348
	-0.5069	-2.36023	-4.36798		-0.5069	-10.1074	-5.50537		-0.5069	-25.5463	-46.3165		-0.5069	-17.8467	77.6672
	-0.50446	-2.34344	-4.32465		-0.50446	-10.0037	-5.45349		-0.50446	-25.3845	-45.9045		-0.50446	-17.7612	77.8503
	-0.50201	-2.32941	-4.27032		-0.50201	-9.94263	-5.41382		-0.50201	-25.2686	-45.7031		-0.50201	-17.5812	78.2776
	-0.49957	-2.31415	-4.22058		-0.49957	-9.84192	-5.33142		-0.49957	-25.177	-45.285		-0.49957	-17.4957	78.4912
	-0.49713	-2.29889	-4.17358		-0.49713	-9.8114	-5.28259		-0.49713	-25.0824	-45.0897		-0.49713	-17.3248	78.3386
	-0.49469	-2.28943	-4.11652		-0.49469	-9.68628	-5.19104		-0.49469	-24.9542	-44.7205		-0.49469	-17.2241	78.4607
	-0.49225	-2.26959	-4.06982		-0.49225	-9.59167	-5.10254		-0.49225	-24.8199	-44.4885		-0.49225	-17.0715	78.0334
	-0.48981	-2.26349	-4.01886		-0.48981	-9.51538	-5.01099		-0.48981	-24.707	-44.0948		-0.48981	-16.9556	77.7588
	-0.48737	-2.24213	-3.9743		-0.48737	-9.39636	-4.91028		-0.48737	-24.5697	-43.808		-0.48737	-16.8182	77.5757
	-0.48492	-2.23602	-3.90778		-0.48492	-9.2865	-4.80042		-0.48492	-24.35	-43.5791		-0.48492	-16.6809	76.9348
	-0.48248	-2.21436	-3.86139		-0.48248	-9.17358	-4.66003		-0.48248	-24.115	-43.2007		-0.48248	-16.568	76.5076
	-0.48004	-2.20856	-3.80737		-0.48004	-9.05151	-4.55017		-0.48004	-23.9624	-42.923		-0.48004	-16.4124	76.2024
	-0.4776	-2.18689	-3.7561		-0.4776	-8.91724	-4.38812		-0.4776	-23.7885	-42.5171		-0.4776	-16.3147	75.5615
	-0.47516	-2.18018	-3.69537		-0.47516	-8.79211	-4.26941		-0.47516	-23.6511	-42.3645		-0.47516	-16.1469	75.2869
	-0.47272	-2.16095	-3.64166		-0.47272	-8.70972	-4.09729		-0.47272	-23.4802	-41.9556		-0.47272	-16.0583	74.6155
	-0.47028	-2.15057	-3.58154		-0.47028	-8.52661	-3.95355		-0.47028	-23.3215	-41.6443		-0.47028	-15.8813	74.0662
	-0.46783	-2.13562	-3.51563		-0.46783	-8.35876	-3.76678		-0.46783	-23.1354	-41.2354		-0.46783	-15.799	73.7
	-0.46539	-2.12097	-3.45551		-0.46539	-8.16956	-3.61572		-0.46539	-22.9675	-41.1194		-0.46539	-15.6158	72.937
	-0.46295	-2.10907	-3.3844		-0.46295	-7.97424	-3.39111		-0.46295	-22.8424	-40.6647		-0.46295	-15.5212	72.5098
	-0.46051	-2.09137	-3.32581		-0.46051	-7.76672	-3.18268		-0.46051	-22.7203	-40.3046		-0.46051	-15.1642	71.991
	-0.45807	-2.08374	-3.24921		-0.45807	-7.47681	-2.95074		-0.45807	-22.5952	-39.9841		-0.45807	-15.0696	71.228
	-0.45563	-2.06238	-3.18085		-0.45563	-7.22351	-2.70477		-0.45563	-22.4304	-39.7522		-0.45563	-14.9414	70.8618
	-0.45319	-2.05688	-3.10547		-0.45319	-6.89697	-2.43164		-0.45319	-22.2931	-39.3524		-0.45319	-14.8346	70.1904
	-0.45075	-2.03491	-3.03802		-0.45075	-6.56128	-2.14417		-0.45075	-22.1344	-38.9557		-0.45075	-14.7034	69.519
	-0.4483	-2.02881	-2.95776		-0.4483	-6.21643	-1.85699		-0.4483	-22.0062	-38.7238		-0.4483	-14.566	69.1528
	-0.44586	-1.99219	-2.88544		-0.44586	-5.86243	-1.55396		-0.44586	-21.8414	-38.3087		-0.44586	-14.4592	68.3594
	-0.44342	-1.99097	-2.80945		-0.44342	-5.58167	-1.29761		-0.44342	-21.6797	-38.092		-0.44342	-14.3158	67.9321
	-0.44098	-1.97144	-2.74017		-0.44098	-5.31311	-1.01807		-0.44098	-21.5393	-37.5885		-0.44098	-14.2365	67.4438
	-0.43854	-1.96381	-2.66571		-0.43854	-5.14832	-0.81848		-0.43854	-21.4081	-37.3566		-0.43854	-14.0808	66.6504
	-0.4361	-1.94702	-2.59705		-0.4361	-5.02319	-0.6189		-0.4361	-21.2555	-36.9629		-0.4361	-13.9954	66.3757
	-0.43366	-1.93512	-2.52441		-0.43366	-5.00183	-0.49255		-0.43366	-21.1151	-36.7157		-0.43366	-13.8214	65.7349
	-0.43121	-1.92169	-2.45117		-0.43121	-4.94995	-0.36835		-0.43121	-20.9503	-36.2671		-0.43121	-13.739	65.094
	-0.42877	-1.90643	-2.37762		-0.42877	-4.98962	-0.34973		-0.42877	-20.8038	-36.0077		-0.42877	-13.5529	64.8804
	-0.42633	-1.89667	-2.30286		-0.42633	-4.98657	-0.29816		-0.42633	-20.6573	-35.6201		-0.42633	-13.4644	64.1785
	-0.42389	-1.87683	-2.2406		-0.42389	-5.03235	-0.30823		-0.42389	-20.5353	-35.3333		-0.42389	-13.3087	63.8123
	-0.42145	-1.87042	-2.17133		-0.42145	-5.05066	-0.34149		-0.42145	-20.4193	-34.9487		-0.42145	-13.2019	63.446
	-0.41901	-1.84937	-2.10571		-0.41901	-5.09033	-0.41657		-0.41901	-20.282	-34.5825		-0.41901	-13.0249	62.7441
	-0.41657	-1.84357	-2.034		-0.41657	-5.15137	-0.4892		-0.41657	-20.1569	-34.2773		-0.41657	-12.8998	62.5916
	-0.41412	-1.82159	-1.97235		-0.41412	-5.17578	-0.56152		-0.41412	-20.0104	-33.9294		-0.41412	-12.7838	62.1338
	-0.41168	-1.8161	-1.90674		-0.41168	-5.19104	-0.65643		-0.41168	-19.8914	-33.6395		-0.41168	-12.6495	61.6455
	-0.40924	-1.79413	-1.84204		-0.40924	-5.27344	-0.71777		-0.40924	-19.7357	-33.1573		-0.40924	-12.5488	61.554
	-0.4068	-1.78772	-1.77368		-0.4068	-5.29785	-0.83679		-0.4068	-19.6106	-32.9376		-0.4068	-12.3901	61.0352
	-0.40436	-1.76849	-1.70715		-0.40436	-5.2948	-0.8902		-0.40436	-19.4519	-32.5378		-0.40436	-12.2986	60.8521
	-0.40192	-1.75842	-1.63361		-0.40192	-5.31311	-0.99121		-0.40192	-19.3329	-32.2876		-0.40192	-12.1307	60.6995
	-0.39948	-1.74286	-1.57562		-0.39948	-5.27344	-1.05865		-0.39948	-19.1284	-31.7719		-0.39948	-12.0483	60.2112
	-0.39703	-1.72943	-1.50177		-0.39703	-5.27649	-1.15143		-0.39703	-18.9941	-31.5765		-0.39703	-11.8774	60.2112
	-0.39459	-1.71722	-1.43097		-0.39459	-5.23071	-1.19751		-0.39459	-18.8568	-31.1615		-0.39459	-11.795	60.0281
	-0.39215	-1.69983	-1.3681		-0.39215	-5.19714	-1.26282		-0.39215	-18.7195	-30.8929		-0.39215	-11.6302	59.7229
	-0.38971	-1.69189	-1.29333		-0.38971	-5.14221	-1.29974		-0.38971	-18.5791	-30.426		-0.38971	-11.5326	59.845
	-0.38727	-1.66931	-1.22131		-0.38727	-5.09644	-1.33118		-0.38727	-18.4357	-30.1971		-0.38727	-11.3831	59.6008
	-0.38483	-1.66321	-1.15173		-0.38483	-5.0415	-1.36383		-0.38483	-18.28	-29.8309		-0.38483	-11.2701	59.5703
	-0.38239	-1.64185	-1.08551		-0.38239	-4.97437	-1.37146		-0.38239	-18.1091	-29.4952		-0.38239	-11.1359	59.7229
	-0.37994	-1.63605	-0.99915		-0.37994	-4.90417	-1.38855		-0.37994	-17.9596	-29.1412		-0.37994	-11.0046	59.4788
	-0.3775	-1.61407	-0.93384		-0.3775	-4.81262	-1.35956		-0.3775	-17.7734	-28.7292		-0.3775	-10.8917	59.6924
	-0.37506	-1.60797	-0.8548		-0.37506	-4.72107	-1.36993		-0.37506	-17.63	-28.5156		-0.37506	-10.7422	59.7839
	-0.37262	-1.58783	-0.78339		-0.37262	-4.62372	-1.31378		-0.37262	-17.4591	-27.887		-0.37262	-10.6476	59.6924
	-0.37018	-1.5799	-0.70435		-0.37018	-4.54071	-1.2912		-0.37018	-17.3187	-27.7679		-0.37018	-10.4797	60.0586
	-0.36774	-1.5625	-0.62836		-0.36774	-4.43024	-1.2323		-0.36774	-17.157	-27.3956		-0.36774	-10.3912	60.0891
	-0.3653	-1.55029	-0.55267		-0.3653	-4.31946	-1.16913		-0.3653	-17.0166	-27.0996		-0.3653	-10.2142	60.3027
	-0.36285	-1.53687	-0.47699		-0.36285	-4.18671	-1.06659		-0.36285	-16.8518	-26.532		-0.36285	-10.1349	60.7605
	-0.36041	-1.52191	-0.39581		-0.36041	-4.05975	-1.01135		-0.36041	-16.684	-26.2482		-0.36041	-9.96094	60.8215
	-0.35797	-1.51154	-0.30823		-0.35797	-3.91022	-0.87158		-0.35797	-16.5314	-25.9125		-0.35797	-9.87549	61.2793
	-0.35553	-1.492	-0.24292		-0.35553	-3.77869	-0.74402		-0.35553	-16.3757	-25.6287		-0.35553	-9.71985	61.676
	-0.35309	-1.4856	-0.16235		-0.35309	-3.56842	-0.6131		-0.35309	-16.2262	-25.119		-0.35309	-9.62219	61.8591
	-0.35065	-1.46454	-0.08771		-0.35065	-3.39508	-0.39459		-0.35065	-16.0675	-24.7559		-0.35065	-9.47571	62.5305
	-0.34821	-1.45844	-0.00568		-0.34821	-3.19794	-0.1886		-0.34821	-15.9271	-24.3927		-0.34821	-9.34448	62.8357
	-0.34576	-1.43677	0.061		-0.34576	-2.98615	0.05249		-0.34576	-15.7715	-24.0204		-0.34576	-9.21936	63.2629
	-0.34332	-1.43097	0.14816		-0.34332	-2.75635	0.31372		-0.34332	-15.6403	-23.6206		-0.34332	-9.08508	63.9954
	-0.34088	-1.409	0.22617		-0.34088	-2.50519	0.65857		-0.34088	-15.4724	-23.114		-0.34088	-8.98132	64.2395
	-0.33844	-1.40259	0.30121		-0.33844	-2.23297	0.98785		-0.33844	-15.3473	-22.8119		-0.33844	-8.83179	64.9414
	-0.336	-1.38306	0.36926		-0.336	-1.95251	1.43524		-0.336	-15.1886	-22.2931		-0.336	-8.74023	65.5518
	-0.33356	-1.37329	0.45105		-0.33356	-1.65436	1.84601		-0.33356	-15.0574	-21.9421		-0.33356	-8.57544	65.9485
	-0.33112	-1.35773	0.52856		-0.33112	-1.29944	2.33856		-0.33112	-14.8956	-21.3745		-0.33112	-8.49304	66.803
	-0.32867	-1.34277	0.60211		-0.32867	-0.97687	2.81342		-0.32867	-14.7614	-21.0449		-0.32867	-8.3252	67.3218
	-0.32623	-1.33026	0.67749		-0.32623	-0.5896	3.35175		-0.32623	-14.5996	-20.4987		-0.32623	-8.2489	67.9016
	-0.32379	-1.31317	0.74799		-0.32379	-0.23804	3.84552		-0.32379	-14.4592	-20.1019		-0.32379	-8.08411	68.7866
	-0.32135	-1.30463	0.82855		-0.32135	0.17242	4.34387		-0.32135	-14.3127	-19.5953		-0.32135	-7.99866	69.2444
	-0.31891	-1.28418	0.8963		-0.31891	0.54169	4.85229		-0.31891	-14.1693	-19.165		-0.31891	-7.84912	70.0378
	-0.31647	-1.27777	0.96619		-0.31647	0.94574	5.33142		-0.31647	-14.0228	-18.6493		-0.31647	-7.74841	70.8923
	-0.31403	-1.25427	1.03424		-0.31403	1.31165	5.78918		-0.31403	-13.8702	-18.222		-0.31403	-7.61108	71.4111
	-0.31158	-1.24908	1.11694		-0.31158	1.72546	6.23779		-0.31158	-13.9954	-17.7124		-0.31158	-7.49207	72.5403
	-0.30914	-1.22711	1.1731		-0.30914	2.06543	6.63452		-0.30914	-13.7024	-17.1906		-0.30914	-7.3761	73.2422
	-0.3067	-1.22131	1.24664		-0.3067	2.37061	6.97021		-0.3067	-13.4552	-16.745		-0.3067	-7.23877	73.9746
	-0.30426	-1.20026	1.31104		-0.30426	2.64557	7.29065		-0.30426	-13.2568	-16.2018		-0.30426	-7.14111	75.0427
	-0.30182	-1.19232	1.37878		-0.30182	2.87018	7.547		-0.30182	-13.1104	-15.7867		-0.30182	-6.98853	75.6531
	-0.29938	-1.17462	1.43463		-0.29938	3.07159	7.79114		-0.29938	-12.9211	-15.1672		-0.29938	-6.90002	76.5991
	-0.29694	-1.16211	1.5036		-0.29694	3.17322	7.9834		-0.29694	-12.7777	-14.7888		-0.29694	-6.74133	77.6062
	-0.2945	-1.14838	1.56097		-0.2945	3.29987	8.16956		-0.2945	-12.5854	-14.1754		-0.2945	-6.66504	78.2471
	-0.29205	-1.13281	1.61926		-0.29205	3.3432	8.27026		-0.29205	-12.4359	-13.7665		-0.29205	-6.49719	79.3762
	-0.28961	-1.12244	1.67816		-0.28961	3.37219	8.37097		-0.28961	-12.2681	-13.1439		-0.28961	-6.41785	80.2307
	-0.28717	-1.10291	1.73126		-0.28717	3.36426	8.4198		-0.28717	-12.088	-12.738		-0.28717	-6.25916	81.0547
	-0.28473	-1.09589	1.7926		-0.28473	3.34747	8.44421		-0.28473	-11.8652	-12.1552		-0.28473	-6.17065	82.2754
	-0.28229	-1.07452	1.84753		-0.28229	3.302	8.44116		-0.28229	-11.731	-11.6791		-0.28229	-6.01807	83.0078
	-0.27985	-1.06842	1.90155		-0.27985	3.25653	8.40759		-0.27985	-11.618	-11.1084		-0.27985	-5.91431	84.0149
	-0.27741	-1.04675	1.94611		-0.27741	3.21808	8.37402		-0.27741	-11.4563	-10.5743		-0.27741	-5.78308	85.1746
	-0.27496	-1.04034	2.00714		-0.27496	3.17963	8.30688		-0.27496	-11.319	-10.0555		-0.27496	-5.66101	85.907
	-0.27252	-1.01807	2.05444		-0.27252	3.14667	8.26721		-0.27252	-11.1511	-9.40857		-0.27252	-5.55115	87.1277
	-0.27008	-1.01166	2.10541		-0.27008	3.10883	8.1543		-0.27008	-11.0107	-8.87451		-0.27008	-5.40466	88.1653
	-0.26764	-0.99152	2.14905		-0.26764	3.10181	8.10547		-0.26764	-10.8337	-8.15125		-0.26764	-5.31311	89.0198
	-0.2652	-0.98145	2.1994		-0.2652	3.09052	8.01086		-0.2652	-10.6934	-7.60193		-0.2652	-5.15442	90.3015
	-0.26276	-0.96558	2.24304		-0.26276	3.10089	7.94373		-0.26276	-10.5225	-6.75964		-0.26276	-5.07202	91.1865
	-0.26032	-0.95154	2.28729		-0.26032	3.08655	7.84912		-0.26032	-10.3699	-6.11572		-0.26032	-4.90295	92.2241
	-0.25787	-0.93903	2.33459		-0.25787	3.14331	7.80334		-0.25787	-10.202	-5.22461		-0.25787	-4.82605	93.4753
	-0.25543	-0.91858	2.37427		-0.25543	3.15033	7.71484		-0.25543	-10.0525	-4.55994		-0.25543	-4.6582	94.2993
	-0.25299	-0.90942	2.42157		-0.25299	3.19885	7.66907		-0.25299	-9.89075	-3.70789		-0.25299	-4.57703	95.52
	-0.25055	-0.88837	2.45331		-0.25055	3.23242	7.61719		-0.25055	-9.73206	-3.1134		-0.25055	-4.42139	96.6797
	-0.24811	-0.88196	2.49634		-0.24811	3.31573	7.56836		-0.24811	-9.57642	-2.51099		-0.24811	-4.32617	97.5952
	-0.24567	-0.85999	2.53937		-0.24567	3.37402	7.53174		-0.24567	-9.41467	-2.1283		-0.24567	-4.18365	98.9685
	-0.24323	-0.85358	2.57874		-0.24323	3.43964	7.49512		-0.24323	-9.26514	-1.875		-0.24323	-4.07379	99.884
	-0.24078	-0.8313	2.60712		-0.24078	3.50372	7.49207		-0.24078	-9.08203	-1.75446		-0.24078	-3.9505	100.983
	-0.23834	-0.8252	2.64923		-0.23834	3.59344	7.45239		-0.23834	-8.94165	-1.82434		-0.23834	-3.80188	102.325
	-0.2359	-0.80383	2.68311		-0.2359	3.66852	7.45239		-0.2359	-8.76465	-1.85791		-0.2359	-3.69995	103.18
	-0.23346	-0.79559	2.71912		-0.23346	3.74023	7.43103		-0.23346	-8.62122	-2.08923		-0.23346	-3.55225	104.431
	-0.23102	-0.77759	2.75208		-0.23102	3.83423	7.44324		-0.23102	-8.44116	-2.10022		-0.23102	-3.46405	105.682
	-0.22858	-0.76538	2.78809		-0.22858	3.91937	7.44019		-0.22858	-8.29773	-2.30133		-0.22858	-3.30292	106.628
	-0.22614	-0.75104	2.82013		-0.22614	4.03198	7.46765		-0.22614	-8.11768	-2.20978		-0.22614	-3.22266	108.002
	-0.22369	-0.73547	2.85217		-0.22369	4.08905	7.46155		-0.22369	-7.95288	-2.30957		-0.22369	-3.05634	109.07
	-0.22125	-0.72479	2.88391		-0.22125	4.20563	7.48901		-0.22125	-7.77283	-2.11304		-0.22125	-2.97882	110.168
	-0.21881	-0.70526	2.90802		-0.21881	4.27399	7.50427		-0.21881	-7.60803	-2.10907		-0.21881	-2.81311	111.572
	-0.21637	-0.69824	2.948		-0.21637	4.375	7.53174		-0.21637	-7.44934	-1.85577		-0.21637	-2.72614	112.518
	-0.21393	-0.67658	2.97607		-0.21393	4.45129	7.547		-0.21393	-7.28149	-1.75262		-0.21393	-2.57446	113.77
	-0.21149	-0.67017	3.00476		-0.21149	4.55017	7.57446		-0.21149	-7.12585	-1.49841		-0.21149	-2.47375	115.021
	-0.20905	-0.64789	3.02979		-0.20905	4.64478	7.59583		-0.20905	-6.94885	-1.31073		-0.20905	-2.33337	115.997
	-0.2066	-0.64209	3.06519		-0.2066	4.71954	7.59888		-0.2066	-6.79626	-1.08948		-0.2066	-2.21405	117.432
	-0.20416	-0.61981	3.08441		-0.20416	4.776	7.64465		-0.20416	-6.61316	-0.82611		-0.20416	-2.09534	118.591
	-0.20172	-0.6134	3.12103		-0.20172	4.85229	7.64465		-0.20172	-6.46057	-0.63995		-0.20172	-1.95374	119.69
	-0.19928	-0.59296	3.14911		-0.19928	4.92859	7.68738		-0.19928	-6.27747	-0.30914		-0.19928	-1.85272	121.063
	-0.19684	-0.58319	3.18054		-0.19684	4.98657	7.68127		-0.19684	-6.12793	-0.15741		-0.19684	-1.69647	122.131
	-0.1944	-0.56702	3.20953		-0.1944	5.06592	7.73621		-0.1944	-5.94177	0.22446		-0.1944	-1.60645	123.505
	-0.19196	-0.55328	3.23639		-0.19196	5.11169	7.72095		-0.19196	-5.78613	0.3656		-0.19196	-1.44226	124.878
	-0.18951	-0.54047	3.26324		-0.18951	5.19104	7.76672		-0.18951	-5.60608	0.77148		-0.18951	-1.36017	125.885
	-0.18707	-0.52338	3.29102		-0.18707	5.22766	7.74841		-0.18707	-5.44128	0.92133		-0.18707	-1.19202	127.38
	-0.18463	-0.51453	3.32642		-0.18463	5.27954	7.77283		-0.18463	-5.26733	1.3266		-0.18463	-1.11145	128.632
	-0.18219	-0.49347	3.34442		-0.18219	5.3009	7.76978		-0.18219	-5.09338	1.50757		-0.18219	-0.9491	129.761
	-0.17975	-0.4863	3.38165		-0.17975	5.37109	7.79419		-0.17975	-4.92218	1.89392		-0.17975	-0.85541	131.287
	-0.17731	-0.46414	3.41156		-0.17731	5.3833	7.79419		-0.17731	-4.7467	2.12708		-0.17731	-0.70618	132.416
	-0.17487	-0.45767	3.44208		-0.17487	5.41992	7.79419		-0.17487	-4.58588	2.47803		-0.17487	-0.59876	133.667
	-0.17242	-0.43564	3.46558		-0.17242	5.44739	7.80029		-0.17242	-4.40063	2.77679		-0.17242	-0.46539	135.071
	-0.16998	-0.42935	3.50525		-0.16998	5.48401	7.80334		-0.16998	-4.24438	3.07404		-0.16998	-0.33527	136.2
	-0.16754	-0.40784	3.5318		-0.16754	5.51147	7.80029		-0.16754	-4.0564	3.4436		-0.16754	-0.22272	137.695
	-0.1651	-0.39996	3.56476		-0.1651	5.50842	7.78809		-0.1651	-3.90137	3.70087		-0.1651	-0.07468	138.977
	-0.16266	-0.38162	3.59009		-0.16266	5.53284	7.8125		-0.16266	-3.71094	4.14215		-0.16266	0.02333	140.106
	-0.16022	-0.36954	3.62793		-0.16022	5.54199	7.78809		-0.16022	-3.55408	4.37683		-0.16022	0.18481	141.632
	-0.15778	-0.35495	3.66028		-0.15778	5.58167	7.8064		-0.15778	-3.36639	4.86145		-0.15778	0.27231	142.792
	-0.15533	-0.33994	3.69324		-0.15533	5.56641	7.76672		-0.15533	-3.20343	5.09644		-0.15533	0.44028	144.073
	-0.15289	-0.32871	3.72925		-0.15289	5.58777	7.78503		-0.15289	-3.01941	5.60608		-0.15289	0.52246	145.569
	-0.15045	-0.30924	3.76312		-0.15045	5.58167	7.76672		-0.15045	-2.84882	5.86853		-0.15045	0.69397	146.667
	-0.14801	-0.30191	3.80157		-0.14801	5.60608	7.76672		-0.14801	-2.67395	6.39038		-0.14801	0.78064	148.132
	-0.14557	-0.28049	3.83148		-0.14557	5.58167	7.74841		-0.14557	-2.49634	6.69861		-0.14557	0.94116	149.384
	-0.14313	-0.27402	3.86993		-0.14313	5.59692	7.75146		-0.14313	-2.32635	7.2052		-0.14313	1.04095	150.482
	-0.14069	-0.25211	3.909		-0.14069	5.59082	7.74231		-0.14069	-2.14111	7.59583		-0.14069	1.18805	151.947
	-0.13825	-0.24591	3.9505		-0.13825	5.59387	7.73621		-0.13825	-1.97723	8.08105		-0.13825	1.30371	153.015
	-0.1358	-0.22363	3.98254		-0.1358	5.59692	7.74841		-0.1358	-1.78467	8.55713		-0.1358	1.4328	154.175
	-0.13336	-0.21707	4.02893		-0.13336	5.59998	7.7301		-0.13336	-1.62354	9.01489		-0.13336	1.56982	155.579
	-0.13092	-0.19653	4.06769		-0.13092	5.60608	7.75757		-0.13092	-1.42761	9.58557		-0.13092	1.67969	156.616
	-0.12848	-0.18695	4.11743		-0.12848	5.57861	7.72705		-0.12848	-1.26556	10.0159		-0.12848	1.83472	158.203
	-0.12604	-0.17062	4.15863		-0.12604	5.59387	7.74841		-0.12604	-1.06964	10.6598		-0.12604	1.92993	159.546
	-0.1236	-0.1568	4.20837		-0.1236	5.55725	7.72705		-0.1236	-0.90515	11.0901		-0.1236	2.09717	160.614
	-0.12116	-0.14368	4.25293		-0.12116	5.58167	7.76062		-0.12116	-0.71137	11.792		-0.12116	2.18536	162.14
	-0.11871	-0.12647	4.3045		-0.11871	5.5542	7.74536		-0.11871	-0.54016	12.2162		-0.11871	2.35779	163.391
	-0.11627	-0.1174	4.35699		-0.11627	5.55725	7.76978		-0.11627	-0.35095	12.9364		-0.11627	2.4411	164.642
	-0.11383	-0.09644	4.40247		-0.11383	5.53284	7.76672		-0.11383	-0.17038	13.3972		-0.11383	2.61292	166.199
	-0.11139	-0.08975	4.46472		-0.11139	5.54199	7.80334		-0.11139	0.01509	14.09		-0.11139	2.70721	167.236
	-0.10895	-0.06778	4.5163		-0.10895	5.51758	7.8125		-0.10895	0.20621	14.5569		-0.10895	2.86621	168.671
	-0.10651	-0.06155	4.57092		-0.10651	5.52063	7.82471		-0.10651	0.38089	15.1764		-0.10651	2.97394	170.105
	-0.10407	-0.03915	4.63104		-0.10407	5.50232	7.87048		-0.10407	0.5777	15.6952		-0.10407	3.12012	171.173
	-0.10162	-0.03273	4.69727		-0.10162	5.49316	7.87964		-0.10162	0.74921	16.2201		-0.10162	3.24554	172.668
	-0.09918	-0.01112	4.75464		-0.09918	5.48096	7.91321		-0.09918	0.95215	16.7389		-0.09918	3.37128	173.584
	-0.09674	-0.00289	4.82178		-0.09674	5.46875	7.91626		-0.09674	1.12152	17.16		-0.09674	3.51959	175.049
	-0.0943	0.01548	4.88892		-0.0943	5.45654	7.95898		-0.0943	1.3266	17.7124		-0.0943	3.62854	176.697
	-0.09186	0.02784	4.96521		-0.09186	5.43213	7.96204		-0.09186	1.49872	18.0481		-0.09186	3.79303	177.887
	-0.08942	0.04201	5.03235		-0.08942	5.44434	8.00476		-0.08942	1.7038	18.6035		-0.08942	3.89069	179.23
	-0.08698	0.05756	5.11475		-0.08698	5.40466	7.99255		-0.08698	1.87927	18.869		-0.08698	4.06586	180.939
	-0.08453	0.06863	5.18799		-0.08453	5.41992	8.03528		-0.08453	2.08221	19.4031		-0.08453	4.15771	182.068
	-0.08209	0.0881	5.27039		-0.08209	5.38635	8.05054		-0.08209	2.26776	19.6472		-0.08209	4.33716	183.655
	-0.07965	0.09564	5.35583		-0.07965	5.38025	8.06885		-0.07965	2.4707	20.1416		-0.07965	4.42871	184.906
	-0.07721	0.11737	5.43823		-0.07721	5.34058	8.09937		-0.07721	2.66541	20.3644		-0.07721	4.60236	186.462
	-0.07477	0.12396	5.53589		-0.07477	5.34363	8.10242		-0.07477	2.85553	20.8099		-0.07477	4.70886	188.324
	-0.07233	0.14603	5.62439		-0.07233	5.32837	8.12073		-0.07233	3.06	21.0693		-0.07233	4.8703	189.545
	-0.06989	0.15231	5.7251		-0.06989	5.31006	8.13599		-0.06989	3.24097	21.4294		-0.06989	4.98962	191.01
	-0.06744	0.17468	5.81665		-0.06744	5.30701	8.14514		-0.06744	3.46375	21.7102		-0.06744	5.13611	192.383
	-0.065	0.18134	5.92957		-0.065	5.2887	8.12988		-0.065	3.64471	22.0001		-0.065	5.27649	193.604
	-0.06256	0.20175	6.03638		-0.06256	5.26733	8.1604		-0.06256	3.86078	22.345		-0.06256	5.40466	195.038
	-0.06012	0.2117	6.15234		-0.06012	5.25208	8.12683		-0.06012	4.04358	22.5464		-0.06012	5.56946	196.564
	-0.05768	0.228	6.2561		-0.05768	5.23682	8.13599		-0.05768	4.26849	22.9218		-0.05768	5.68237	198.151
	-0.05524	0.24191	6.37817		-0.05524	5.2002	8.10852		-0.05524	4.46014	23.0835		-0.05524	5.85938	200.073
	-0.0528	0.25519	6.50635		-0.0528	5.2124	8.11768		-0.0528	4.68201	23.4955		-0.0528	5.96619	200.806
	-0.05035	0.27225	6.62537		-0.05035	5.16357	8.078		-0.05035	4.88434	23.6237		-0.05035	6.15234	202.118
	-0.04791	0.28159	6.75964		-0.04791	5.16052	8.08105		-0.04791	5.08423	24.0295		-0.04791	6.25305	203.735
	-0.04547	0.30258	6.88782		-0.04547	5.1239	8.06274		-0.04547	5.28259	24.1699		-0.04547	6.44226	204.926
	-0.04303	0.30899	7.0343		-0.04303	5.13	8.04749		-0.04303	5.47485	24.5758		-0.04303	6.55212	206.604
	-0.04059	0.33072	7.17163		-0.04059	5.08118	8.01086		-0.04059	5.65186	24.7223		-0.04059	6.73218	208.16
	-0.03815	0.33737	7.32117		-0.03815	5.07507	7.98645		-0.03815	5.82581	25.0854		-0.03815	6.85425	209.351
	-0.03571	0.35968	7.4707		-0.03571	5.05676	7.96814		-0.03571	6.03333	25.2899		-0.03571	7.02515	211.09
	-0.03326	0.36609	7.63245		-0.03326	5.04456	7.92542		-0.03326	6.21338	25.6134		-0.03326	7.16553	212.433
	-0.03082	0.38806	7.78809		-0.03082	5.01404	7.90405		-0.03082	6.43921	25.8789		-0.03082	7.31506	213.715
	-0.02838	0.39545	7.95288		-0.02838	4.98962	7.84912		-0.02838	6.62842	26.1414		-0.02838	7.47375	215.393
	-0.02594	0.41473	8.11768		-0.02594	4.95605	7.8186		-0.02594	6.8573	26.4771		-0.02594	7.60498	216.644
	-0.0235	0.42596	8.29773		-0.0235	4.92859	7.76672		-0.0235	7.05261	26.7059		-0.0235	7.78198	218.109
	-0.02106	0.44128	8.46863		-0.02106	4.91943	7.73315		-0.02106	7.27539	27.0966		-0.02106	7.901	219.604
	-0.01862	0.45633	8.65784		-0.01862	4.87061	7.65991		-0.01862	7.47375	27.2797		-0.01862	8.08716	220.642
	-0.01617	0.46823	8.84094		-0.01617	4.8645	7.6355		-0.01617	7.69958	27.7466		-0.01617	8.19702	221.893
	-0.01373	0.48645	9.03015		-0.01373	4.81567	7.56531		-0.01373	7.88574	27.9419		-0.01373	8.38928	223.206
	-0.01129	0.49469	9.22546		-0.01129	4.80042	7.51648		-0.01129	8.05359	28.3905		-0.01129	8.49609	224.213
	-0.00885	0.51636	9.41162		-0.00885	4.75098	7.45544		-0.00885	8.24585	28.6011		-0.00885	8.68835	225.25
	-0.00641	0.52277	9.61914		-0.00641	4.73328	7.38525		-0.00641	8.46252	29.0802		-0.00641	8.80432	226.135
	-0.00397	0.54474	9.82056		-0.00397	4.69574	7.33643		-0.00397	8.68835	29.3365		-0.00397	8.98743	228.027
	-0.00153	0.55145	10.0342		-0.00153	4.65759	7.27844		-0.00153	8.89587	29.7791		-0.00153	9.1156	229.797
	0.000915527	0.57404	10.2295		0.000915527	4.62952	7.23572		0.000915527	9.13391	30.1056		0.000915527	9.27734	231.018
	-0.00153	0.5484	9.23767		-0.00153	3.71918	5.5603		-0.00153	8.80432	27.713		-0.00153	8.98743	222.626
	-0.00397	0.53864	8.40149		-0.00397	3.13721	4.55139		-0.00397	8.51135	25.6866		-0.00397	8.70667	212.677
	-0.00641	0.51666	7.70264		-0.00641	2.71606	3.76495		-0.00641	8.18787	23.9014		-0.00641	8.45642	202.423
	-0.00885	0.50293	7.08313		-0.00885	2.38647	3.20984		-0.00885	7.90405	22.4091		-0.00885	8.17566	190.704
	-0.01129	0.48584	6.53687		-0.01129	2.10266	2.72614		-0.01129	7.58667	20.9808		-0.01129	7.95288	178.314
	-0.01373	0.46899	6.05164		-0.01373	1.89636	2.35901		-0.01373	7.30286	19.8517		-0.01373	7.66907	165.497
	-0.01617	0.45511	5.60913		-0.01617	1.67999	2.00897		-0.01617	6.98853	18.6401		-0.01617	7.4646	152.954
	-0.01862	0.43463	5.22156		-0.01862	1.539	1.75781		-0.01862	6.70166	17.7551		-0.01862	7.17773	140.411
	-0.02106	0.42487	4.86145		-0.02106	1.36841	1.51184		-0.02106	6.40259	16.7297		-0.02106	6.98547	128.937
	-0.0235	0.40143	4.54956		-0.0235	1.27167	1.3028		-0.0235	6.10962	16.0126		-0.0235	6.70471	118.713
	-0.02594	0.39285	4.24316		-0.02594	1.13434	1.11481		-0.02594	5.82275	15.1154		-0.02594	6.5094	108.795
	-0.02838	0.36948	3.98041		-0.02838	1.04919	0.96222		-0.02838	5.52673	14.5111		-0.02838	6.24695	99.884
	-0.03082	0.36145	3.73138		-0.03082	0.94391	0.80627		-0.03082	5.24902	13.7482		-0.03082	6.03943	90.7288
	-0.03326	0.33792	3.51349		-0.03326	0.8728	0.66681		-0.03326	4.95056	13.1989		-0.03326	5.79529	82.2449
	-0.03571	0.32968	3.29041		-0.03571	0.79254	0.56152		-0.03571	4.68231	12.5519		-0.03571	5.57861	73.822
	-0.03815	0.30731	3.10516		-0.03815	0.72723	0.42114		-0.03815	4.38202	12.03		-0.03815	5.35583	66.3452
	-0.04059	0.29672	2.9248		-0.04059	0.66559	0.33783		-0.04059	4.11682	11.4929		-0.04059	5.1239	59.5093
	-0.04303	0.27786	2.76276		-0.04303	0.60822	0.21881		-0.04303	3.81775	10.9741		-0.04303	4.92737	52.8564
	-0.04547	0.26334	2.60742		-0.04547	0.5661	0.14597		-0.04547	3.5556	10.5438		-0.04547	4.67957	46.524
	-0.04791	0.24811	2.46796		-0.04791	0.49896	0.05142		-0.04791	3.26233	10.0128		-0.04791	4.4989	40.9485
	-0.05035	0.23059	2.33246		-0.05035	0.47058	-0.03107		-0.05035	2.99927	9.66187		-0.05035	4.24438	35.2966
	-0.0528	0.21933	2.21069		-0.0528	0.41565	-0.12784		-0.0528	2.71515	9.14001		-0.0528	4.07257	30.1697
	-0.05524	0.19739	2.09564		-0.05524	0.38513	-0.19135		-0.05524	2.44568	8.84094		-0.05524	3.81622	25.4822
	-0.05768	0.18921	1.98029		-0.05768	0.32013	-0.28076		-0.05768	2.17346	8.3252		-0.05768	3.64838	20.7153
	-0.06012	0.16641	1.88751		-0.06012	0.31097	-0.34973		-0.06012	1.90033	8.0658		-0.06012	3.40027	16.6534
	-0.06256	0.15866	1.78589		-0.06256	0.26123	-0.42999		-0.06256	1.63788	7.58972		-0.06256	3.22449	12.7136
	-0.065	0.1355	1.70074		-0.065	0.23892	-0.51697		-0.065	1.36078	7.33337		-0.065	2.99286	8.8501
	-0.06744	0.12814	1.60919		-0.06744	0.19257	-0.5835		-0.06744	1.1084	6.89392		-0.06744	2.8067	5.6488
	-0.06989	0.10519	1.54388		-0.06989	0.1669	-0.65216		-0.06989	0.82855	6.60095		-0.06989	2.59338	2.31995
	-0.07233	0.09668	1.45264		-0.07233	0.13864	-0.71838		-0.07233	0.58441	6.21643		-0.07233	2.38953	-0.62225
	-0.07477	0.07617	1.38947		-0.07477	0.10571	-0.82367		-0.07477	0.30426	5.89294		-0.07477	2.19879	-3.12805
	-0.07721	0.06396	1.31683		-0.07721	0.09308	-0.87585		-0.07721	0.06241	5.56641		-0.07721	1.97906	-5.82275
	-0.07965	0.04767	1.25641		-0.07965	0.03735	-0.96649		-0.07965	-0.21216	5.19104		-0.07965	1.80756	-7.94067
	-0.08209	0.03192	1.1969		-0.08209	0.02133	-1.03058		-0.08209	-0.44864	4.93164		-0.08209	1.57654	-9.9823
	-0.08453	0.0195	1.14075		-0.08453	-0.03632	-1.12854		-0.08453	-0.71869	4.51324		-0.08453	1.41693	-12.0911
	-0.08698	-0.000375366	1.08398		-0.08698	-0.04504	-1.18744		-0.08698	-0.961	4.30084		-0.08698	1.17981	-13.6139
	-0.08942	-0.00895	1.03271		-0.08942	-0.08582	-1.27777		-0.08942	-1.21826	3.8559		-0.08942	1.02875	-15.3259
	-0.09186	-0.03157	0.98785		-0.09186	-0.11395	-1.35651		-0.09186	-1.46576	3.65845		-0.09186	0.79254	-16.8304
	-0.0943	-0.03916	0.93781		-0.0943	-0.17227	-1.43982		-0.0943	-1.71326	3.20526		-0.0943	0.64117	-17.9413
	-0.09674	-0.06186	0.89264		-0.09674	-0.18314	-1.51855		-0.09674	-1.96716	3.01208		-0.09674	0.41617	-19.3512
	-0.09918	-0.06903	0.84992		-0.09918	-0.22412	-1.59821		-0.09918	-2.20367	2.5705		-0.09918	0.25436	-20.2637
	-0.10162	-0.09204	0.81116		-0.10162	-0.26492	-1.69769		-0.10162	-2.46246	2.341		-0.10162	0.04727	-21.1212
	-0.10407	-0.09943	0.77026		-0.10407	-0.30884	-1.78162		-0.10407	-2.71637	1.94244		-0.10407	-0.12595	-22.1802
	-0.10651	-0.12097	0.74036		-0.10651	-0.33569	-1.87622		-0.10651	-2.98553	1.66443		-0.10651	-0.31473	-22.699
	-0.10895	-0.13117	0.70129		-0.10895	-0.37994	-1.95068		-0.10895	-3.20465	1.3089		-0.10895	-0.50903	-23.4741
	-0.11139	-0.1488	0.66467		-0.11139	-0.44098	-2.06787		-0.11139	-3.45428	0.96497		-0.11139	-0.67749	-24.1486
	-0.11383	-0.16287	0.62927		-0.11383	-0.48492	-2.15393		-0.11383	-3.65845	0.66528		-0.11383	-0.8844	-24.4751
	-0.11627	-0.17737	0.60455		-0.11627	-0.55756	-2.26685		-0.11627	-3.90411	0.25061		-0.11627	-1.03424	-25.1801
	-0.11871	-0.1947	0.56854		-0.11871	-0.60944	-2.3526		-0.11871	-4.12384	-0.00415		-0.11871	-1.25092	-25.5188
	-0.12116	-0.20517	0.54077		-0.12116	-0.66742	-2.46155		-0.12116	-4.35333	-0.46997		-0.12116	-1.39038	-25.8087
	-0.1236	-0.22656	0.5069		-0.1236	-0.72754	-2.56622		-0.1236	-4.57581	-0.71228		-0.1236	-1.61194	-26.3916
	-0.12604	-0.23419	0.48187		-0.12604	-0.81177	-2.6828		-0.12604	-4.80682	-1.20972		-0.12604	-1.74652	-26.4618
	-0.12848	-0.25678	0.46082		-0.12848	-0.86273	-2.78412		-0.12848	-5.03845	-1.44958		-0.12848	-1.96564	-26.8311
	-0.13092	-0.26392	0.42572		-0.13092	-0.97138	-2.89612		-0.13092	-5.23987	-1.96472		-0.13092	-2.10419	-27.2217
	-0.13336	-0.2868	0.40039		-0.13336	-1.04034	-3.01575		-0.13336	-5.45654	-2.23602		-0.13336	-2.30865	-27.2919
	-0.1358	-0.29376	0.36682		-0.1358	-1.12976	-3.14178		-0.1358	-5.65796	-2.74902		-0.1358	-2.45789	-27.7954
	-0.13825	-0.31622	0.35828		-0.13825	-1.21368	-3.2663		-0.13825	-5.89294	-3.07434		-0.13825	-2.64587	-27.9846
	-0.14069	-0.32428	0.32806		-0.14069	-1.31653	-3.38165		-0.14069	-6.09131	-3.56079		-0.14069	-2.80884	-28.1464
	-0.14313	-0.34476	0.31006		-0.14313	-1.42181	-3.52203		-0.14313	-6.32629	-3.97003		-0.14313	-2.97607	-28.6499
	-0.14557	-0.35638	0.28748		-0.14557	-1.52649	-3.62793		-0.14557	-6.52466	-4.41559		-0.14557	-3.15735	-28.7109
	-0.14801	-0.37238	0.2652		-0.14801	-1.66412	-3.77197		-0.14801	-6.75964	-4.91028		-0.14801	-3.30292	-29.007
	-0.15045	-0.3876	0.24612		-0.15045	-1.78436	-3.89404		-0.15045	-6.95496	-5.33142		-0.15045	-3.49854	-29.3976
	-0.15289	-0.40067	0.22885		-0.15289	-1.93298	-4.05487		-0.15289	-7.18079	-5.9082		-0.15289	-3.62854	-29.3945
	-0.15533	-0.41925	0.20786		-0.15533	-2.04468	-4.15955		-0.15533	-7.37915	-6.29883		-0.15533	-3.83118	-29.8492
	-0.15778	-0.42807	0.18521		-0.15778	-2.20825	-4.3045		-0.15778	-7.59888	-6.94275		-0.15778	-3.95355	-30.0781
	-0.16022	-0.45013	0.16937		-0.16022	-2.35382	-4.43542		-0.16022	-7.80334	-7.35168		-0.16022	-4.15802	-30.2032
	-0.16266	-0.45767	0.14798		-0.16266	-2.54425	-4.57214		-0.16266	-8.00781	-8.03528		-0.16266	-4.27734	-30.7129
	-0.1651	-0.48013	0.13239		-0.1651	-2.68768	-4.70673		-0.1651	-8.21838	-8.47168		-0.1651	-4.47571	-30.78
	-0.16754	-0.48712	0.11462		-0.16754	-2.86896	-4.84619		-0.16754	-8.4137	-9.18579		-0.16754	-4.60236	-31.0547
	-0.16998	-0.51025	0.09482		-0.16998	-3.0658	-5.00183		-0.16998	-8.63037	-9.67102		-0.16998	-4.78638	-31.4758
	-0.17242	-0.51727	0.07361		-0.17242	-3.26477	-5.13306		-0.17242	-8.81958	-10.3851		-0.17242	-4.92493	-31.5155
	-0.17487	-0.53925	0.06305		-0.17487	-3.4668	-5.2948		-0.17487	-9.03931	-10.9711		-0.17487	-5.09644	-31.9641
	-0.17731	-0.5484	0.04324		-0.17731	-3.67279	-5.41077		-0.17731	-9.22241	-11.673		-0.17731	-5.24902	-32.2357
	-0.17975	-0.56671	0.02325		-0.17975	-3.89526	-5.57861		-0.17975	-9.44214	-12.3383		-0.17975	-5.39246	-32.3334
	-0.18219	-0.58014	0.00195		-0.18219	-4.12201	-5.72205		-0.18219	-9.62524	-13.0035		-0.18219	-5.56335	-32.8522
	-0.18463	-0.59448	-0.00925		-0.18463	-4.36554	-5.88379		-0.18463	-9.84192	-13.739		-0.18463	-5.68848	-32.9498
	-0.18707	-0.61066	-0.02835		-0.18707	-4.58801	-6.01807		-0.18707	-10.025	-14.3463		-0.18707	-5.87158	-33.2001
	-0.18951	-0.62164	-0.04694		-0.18951	-4.8645	-6.19812		-0.18951	-10.2356	-15.1489		-0.18951	-5.9845	-33.6548
	-0.19196	-0.64209	-0.06564		-0.19196	-5.10254	-6.34766		-0.19196	-10.4218	-15.7166		-0.19196	-6.17371	-33.6945
	-0.1944	-0.65002	-0.08627		-0.1944	-5.36499	-6.51245		-0.1944	-10.6201	-16.5283		-0.1944	-6.27747	-34.1278
	-0.19684	-0.6723	-0.09543		-0.19684	-5.62439	-6.6803		-0.19684	-10.8154	-17.0685		-0.19684	-6.46667	-34.433
	-0.19928	-0.67932	-0.11893		-0.19928	-5.90515	-6.84204		-0.19928	-11.0046	-17.8741		-0.19928	-6.57043	-34.5123
	-0.20172	-0.7016	-0.13599		-0.20172	-6.16455	-7.02209		-0.20172	-11.2061	-18.3838		-0.20172	-6.75049	-35.0281
	-0.20416	-0.70862	-0.15735		-0.20416	-6.44226	-7.19604		-0.20416	-11.3892	-19.1406		-0.20416	-6.8634	-35.141
	-0.2066	-0.72998	-0.17166		-0.2066	-6.73218	-7.3761		-0.2066	-11.5967	-19.6503		-0.2066	-7.0282	-35.3546
	-0.20905	-0.73761	-0.20053		-0.20905	-7.01599	-7.547		-0.20905	-11.7676	-20.3247		-0.20905	-7.15637	-35.8368
	-0.21149	-0.75806	-0.21195		-0.21149	-7.29675	-7.74841		-0.21149	-11.9812	-20.8588		-0.21149	-7.2998	-35.8765
	-0.21393	-0.76935	-0.23462		-0.21393	-7.58667	-7.91321		-0.21393	-12.149	-21.4905		-0.21393	-7.44629	-36.2762
	-0.21637	-0.78522	-0.25028		-0.21637	-7.86133	-8.11462		-0.21637	-12.3535	-22.0367		-0.21637	-7.57141	-36.6089
	-0.21881	-0.79987	-0.27585		-0.21881	-8.14209	-8.28247		-0.21881	-12.5214	-22.5037		-0.21881	-7.73315	-36.6638
	-0.22125	-0.81329	-0.29538		-0.22125	-8.43811	-8.51135		-0.22125	-12.7289	-23.056		-0.22125	-7.83997	-37.1704
	-0.22369	-0.8313	-0.31574		-0.22369	-8.71277	-8.6792		-0.22369	-12.8998	-23.4222		-0.22369	-8.01086	-37.3169
	-0.22614	-0.84045	-0.32806		-0.22614	-9.00269	-8.87146		-0.22614	-13.0981	-23.9899		-0.22614	-8.10852	-37.5
	-0.22858	-0.86212	-0.35584		-0.22858	-9.27429	-9.08203		-0.22858	-13.2751	-24.2889		-0.22858	-8.28552	-37.9913
	-0.23102	-0.86884	-0.37964		-0.23102	-9.56726	-9.27124		-0.23102	-13.4613	-24.8352		-0.23102	-8.37708	-38.0341
	-0.23346	-0.89325	-0.39642		-0.23346	-9.8175	-9.4635		-0.23346	-13.6505	-25.0977		-0.23346	-8.55408	-38.3942
	-0.2359	-0.90302	-0.41718		-0.2359	-10.0952	-9.66797		-0.2359	-13.8275	-25.6042		-0.2359	-8.64868	-38.7451
	-0.23834	-0.9259	-0.45197		-0.23834	-10.3577	-9.86328		-0.23834	-14.0228	-25.8392		-0.23834	-8.81348	-38.7848
	-0.24078	-0.93262	-0.48615		-0.24078	-10.6262	-10.0555		-0.24078	-14.1907	-26.3062		-0.24078	-8.91724	-39.2761
	-0.24323	-0.95459	-0.50354		-0.24323	-10.8765	-10.2661		-0.24323	-14.389	-26.5533		-0.24323	-9.06677	-39.4379
	-0.24567	-0.96344	-0.53742		-0.24567	-11.1267	-10.4431		-0.24567	-14.5508	-26.9318		-0.24567	-9.18579	-39.6118
	-0.24811	-0.98206	-0.56152		-0.24811	-11.3678	-10.6628		-0.24811	-14.7583	-27.2156		-0.24811	-9.31091	-40.094
	-0.25055	-0.99518	-0.59692		-0.25055	-11.6302	-10.8551		-0.25055	-14.9078	-27.5269		-0.25055	-9.44519	-40.152
	-0.25299	-1.00952	-0.62286		-0.25299	-11.8713	-11.0596		-0.25299	-15.1184	-27.8534		-0.25299	-9.54895	-40.4816
	-0.25543	-1.02539	-0.65735		-0.25543	-12.0941	-11.2488		-0.25543	-15.2893	-28.0853		-0.25543	-9.69849	-40.8447
	-0.25787	-1.03699	-0.68604		-0.25787	-12.3505	-11.4655		-0.25787	-15.4755	-28.4515		-0.25787	-9.78699	-40.8752
	-0.26032	-1.05713	-0.72235		-0.26032	-12.558	-11.6577		-0.26032	-15.6433	-28.6316		-0.26032	-9.94263	-41.33
	-0.26276	-1.06537	-0.75623		-0.26276	-12.796	-11.8683		-0.26276	-15.8295	-29.0344		-0.26276	-10.022	-41.4948
	-0.2652	-1.08795	-0.79102		-0.2652	-13.0188	-12.0636		-0.2652	-16.0095	-29.1779		-0.2652	-10.1837	-41.6138
	-0.26764	-1.09497	-0.82977		-0.26764	-13.266	-12.2711		-0.26764	-16.1896	-29.5837		-0.26764	-10.26	-42.0959
	-0.27008	-1.11755	-0.86548		-0.27008	-13.4674	-12.4756		-0.27008	-16.3757	-29.7394		-0.27008	-10.4187	-42.1417
	-0.27252	-1.12427	-0.90637		-0.27252	-13.7115	-12.6862		-0.27252	-16.5955	-30.1453		-0.27252	-10.5072	-42.4408
	-0.27496	-1.14746	-0.94849		-0.27496	-13.9404	-12.9059		-0.27496	-16.7969	-30.3406		-0.27496	-10.6567	-42.8406
	-0.27741	-1.15479	-0.99854		-0.27741	-14.1663	-13.1073		-0.27741	-17.0227	-30.722		-0.27741	-10.7574	-42.8467
	-0.27985	-1.17523	-1.03699		-0.27985	-14.3799	-13.3514		-0.27985	-17.2607	-30.9479		-0.27985	-10.8917	-43.2831
	-0.28229	-1.18591	-1.08887		-0.28229	-14.6149	-13.5437		-0.28229	-17.4377	-31.2836		-0.28229	-11.0077	-43.5059
	-0.28473	-1.20209	-1.1322		-0.28473	-14.8407	-13.7939		-0.28473	-17.7399	-31.5704		-0.28473	-11.1206	-43.6035
	-0.28717	-1.21674	-1.18774		-0.28717	-15.0696	-14.0106		-0.28717	-17.984	-31.8665		-0.28717	-11.2579	-44.0857
	-0.28961	-1.23016	-1.24023		-0.28961	-15.3168	-14.2761		-0.28961	-18.2343	-32.2205		-0.28961	-11.3556	-44.165
	-0.29205	-1.24786	-1.29883		-0.29205	-15.5518	-14.505		-0.29205	-18.4509	-32.486		-0.29205	-11.5051	-44.4122
	-0.2945	-1.25732	-1.3501		-0.2945	-15.8142	-14.7827		-0.2945	-18.6005	-32.9041		-0.2945	-11.5906	-44.8242
	-0.29694	-1.27869	-1.41113		-0.29694	-16.0553	-15.0391		-0.29694	-18.7653	-33.1482		-0.29694	-11.7523	-44.8364
	-0.29938	-1.28632	-1.47675		-0.29938	-16.3208	-15.3137		-0.29938	-18.9392	-33.6273		-0.29938	-11.8317	-45.2454
	-0.30182	-1.30951	-1.53351		-0.30182	-16.5649	-15.5914		-0.30182	-19.1162	-33.8776		-0.30182	-11.9965	-45.5109
	-0.30426	-1.31683	-1.60492		-0.30426	-16.8549	-15.8783		-0.30426	-19.2841	-34.3781		-0.30426	-12.0758	-45.575
	-0.3067	-1.34003	-1.67603		-0.3067	-17.0959	-16.1896		-0.3067	-19.4702	-34.6649		-0.3067	-12.2314	-46.051
	-0.30914	-1.34674	-1.7511		-0.30914	-17.3798	-16.4886		-0.30914	-19.6289	-35.1898		-0.30914	-12.326	-46.1548
	-0.31158	-1.36871	-1.82159		-0.31158	-17.6514	-16.8243		-0.31158	-19.7815	-35.5072		-0.31158	-12.4695	-46.3684
	-0.31403	-1.37787	-1.90765		-0.31403	-17.9291	-17.1448		-0.31403	-20.0562	-36.0321		-0.31403	-12.5763	-46.8414
	-0.31647	-1.39648	-1.98059		-0.31647	-18.2007	-17.4988		-0.31647	-20.3217	-36.4258		-0.31647	-12.7014	-46.814
	-0.31891	-1.40961	-2.07336		-0.31891	-18.4601	-17.8375		-0.31891	-20.517	-36.911		-0.31891	-12.8204	-47.1771
	-0.32135	-1.42426	-2.1582		-0.32135	-18.7378	-18.2007		-0.32135	-20.7458	-37.3718		-0.32135	-12.9272	-47.467
	-0.32379	-1.44318	-2.24548		-0.32379	-19.0002	-18.5425		-0.32379	-20.9198	-37.8265		-0.32379	-13.0707	-47.5128
	-0.32623	-1.45477	-2.34375		-0.32623	-19.2963	-18.9301		-0.32623	-21.0999	-38.3667		-0.32623	-13.1592	-47.9919
	-0.32867	-1.47461	-2.43713		-0.32867	-19.5374	-19.3024		-0.32867	-21.2921	-38.7939		-0.32867	-13.3118	-48.1201
	-0.33112	-1.48254	-2.54089		-0.33112	-19.8273	-19.693		-0.33112	-21.46	-39.3646		-0.33112	-13.3942	-48.2971
	-0.33356	-1.50482	-2.63794		-0.33356	-20.0897	-20.0775		-0.33356	-21.6461	-39.7675		-0.33356	-13.5529	-48.7457
	-0.336	-1.51215	-2.7533		-0.336	-20.3613	-20.4742		-0.336	-21.8353	-40.387		-0.336	-13.6322	-48.7823
	-0.33844	-1.53503	-2.8595		-0.33844	-20.5902	-20.874		-0.33844	-22.0337	-40.7684		-0.33844	-13.7939	-49.1638
	-0.34088	-1.54175	-2.96814		-0.34088	-20.8771	-21.2708		-0.34088	-22.2137	-41.3727		-0.34088	-13.8794	-49.5605
	-0.34332	-1.56433	-3.08105		-0.34332	-21.1121	-21.6858		-0.34332	-22.4121	-41.7755		-0.34332	-14.0228	-49.6216
	-0.34576	-1.57166	-3.21381		-0.34576	-21.3562	-22.0856		-0.34576	-22.5891	-42.3859		-0.34576	-14.1144	-50.0793
	-0.34821	-1.59271	-3.33008		-0.34821	-21.5881	-22.522		-0.34821	-22.7814	-42.7887		-0.34821	-14.2517	-50.2625
	-0.35065	-1.604	-3.45917		-0.35065	-21.8262	-22.9126		-0.35065	-22.9309	-43.3441		-0.35065	-14.3585	-50.4456
	-0.35309	-1.62079	-3.58734		-0.35309	-22.0764	-23.3398		-0.35309	-23.1232	-43.808		-0.35309	-14.4836	-50.9033
	-0.35553	-1.63513	-3.72253		-0.35553	-22.3022	-23.7335		-0.35553	-23.2697	-44.3085		-0.35553	-14.6149	-50.9033
	-0.35797	-1.64917	-3.85651		-0.35797	-22.522	-24.1608		-0.35797	-23.4711	-44.7998		-0.35797	-14.7186	-51.2695
	-0.36041	-1.66718	-3.99384		-0.36041	-22.7295	-24.5453		-0.36041	-23.642	-45.2362		-0.36041	-14.8621	-51.5747
	-0.36285	-1.67725	-4.13666		-0.36285	-22.9736	-24.9512		-0.36285	-23.8403	-45.7672		-0.36285	-14.9475	-51.5747
	-0.3653	-1.69861	-4.2804		-0.3653	-23.1567	-25.3296		-0.3653	-23.999	-46.1609		-0.3653	-15.1001	-52.063
	-0.36774	-1.70654	-4.43054		-0.36774	-23.3704	-25.7019		-0.36774	-24.1852	-46.7041		-0.36774	-15.1794	-52.2766
	-0.37018	-1.72943	-4.57733		-0.37018	-23.5596	-26.062		-0.37018	-24.3591	-47.0337		-0.37018	-15.3381	-52.4292
	-0.37262	-1.73645	-4.73328		-0.37262	-23.7732	-26.3916		-0.37262	-24.5239	-47.5891		-0.37262	-15.4114	-52.9175
	-0.37506	-1.75934	-4.88586		-0.37506	-23.9349	-26.7212		-0.37506	-24.707	-47.9065		-0.37506	-15.5701	-52.9785
	-0.3775	-1.76697	-5.05371		-0.3775	-24.118	-27.0172		-0.3775	-24.8627	-48.4314		-0.3775	-15.6555	-53.3142
	-0.37994	-1.78955	-5.20325		-0.37994	-24.2737	-27.3163		-0.37994	-25.0427	-48.7213		-0.37994	-15.799	-53.6804
	-0.38239	-1.79901	-5.37415		-0.38239	-24.4751	-27.5696		-0.38239	-25.1923	-49.234		-0.38239	-15.8966	-53.7415
	-0.38483	-1.81793	-5.53284		-0.38483	-24.6124	-27.8168		-0.38483	-25.3784	-49.5453		-0.38483	-16.0248	-54.2297
	-0.38727	-1.83105	-5.69763		-0.38727	-24.765	-28.0121		-0.38727	-25.528	-50.0183		-0.38727	-16.1407	-54.5044
	-0.38971	-1.84631	-5.86243		-0.38971	-24.9054	-28.2196		-0.38971	-25.7111	-50.3845		-0.38971	-16.2506	-54.6265
	-0.39215	-1.86218	-6.03638		-0.39215	-25.0458	-28.36		-0.39215	-25.8606	-50.7507		-0.39215	-16.3818	-55.1453
	-0.39459	-1.87531	-6.20117		-0.39459	-25.177	-28.5004		-0.39459	-26.0406	-51.1475		-0.39459	-16.4734	-55.2368
	-0.39703	-1.89514	-6.37207		-0.39703	-25.2655	-28.5889		-0.39703	-26.1902	-51.4526		-0.39703	-16.6199	-55.542
	-0.39948	-1.90338	-6.54907		-0.39948	-25.415	-28.6774		-0.39948	-26.3306	-51.8799		-0.39948	-16.7023	-55.9998
	-0.40192	-1.92535	-6.71692		-0.40192	-25.4761	-28.7323		-0.40192	-26.4526	-52.124		-0.40192	-16.8549	-56.0913
	-0.40436	-1.93359	-6.89392		-0.40436	-25.5981	-28.7628		-0.40436	-26.6052	-52.5818		-0.40436	-16.9281	-56.5491
	-0.4068	-1.95648	-7.06787		-0.4068	-25.6744	-28.7811		-0.4068	-26.7517	-52.8564		-0.4068	-17.0837	-56.9153
	-0.40924	-1.96381	-7.24487		-0.40924	-25.7721	-28.7842		-0.40924	-26.8982	-53.3142		-0.40924	-17.16	-57.0679
	-0.41168	-1.98669	-7.41882		-0.41168	-25.8423	-28.775		-0.41168	-27.063	-53.5583		-0.41168	-17.3096	-57.6172
	-0.41412	-1.99249	-7.60193		-0.41412	-25.8942	-28.7323		-0.41412	-27.2034	-54.0161		-0.41412	-17.395	-57.8308
	-0.41657	-2.01263	-7.77283		-0.41657	-25.9918	-28.6957		-0.41657	-27.3712	-54.2603		-0.41657	-17.5323	-58.197
	-0.41901	-2.02332	-7.95288		-0.41901	-26.0498	-28.6163		-0.41901	-27.4963	-54.7485		-0.41901	-17.6331	-58.6853
	-0.42145	-2.04102	-8.12988		-0.42145	-26.0651	-28.5583		-0.42145	-27.6672	-54.9622		-0.42145	-17.7551	-58.8379
	-0.42389	-2.05566	-8.31299		-0.42389	-26.0925	-28.476		-0.42389	-27.8015	-55.3284		-0.42389	-17.8711	-59.3872
	-0.42633	-2.07001	-8.48694		-0.42633	-26.1444	-28.3997		-0.42633	-27.9755	-55.6335		-0.42633	-17.9749	-59.7839
	-0.42877	-2.0871	-8.66699		-0.42877	-26.1505	-28.2928		-0.42877	-28.1036	-56.0608		-0.42877	-18.1091	-59.9976
	-0.43121	-2.09778	-8.84094		-0.43121	-26.1932	-28.2166		-0.43121	-28.2715	-56.7932		-0.43121	-18.1976	-60.6384
	-0.43366	-2.11914	-9.01489		-0.43366	-26.2115	-28.0975		-0.43366	-28.4119	-57.1594		-0.43366	-18.3441	-61.0046
	-0.4361	-2.12677	-9.198		-0.4361	-26.2299	-27.9907		-0.4361	-28.5706	-57.6172		-0.4361	-18.4235	-61.4929
	-0.43854	-2.14935	-9.36279		-0.43854	-26.2238	-27.8839		-0.43854	-28.714	-57.8613		-0.43854	-18.576	-62.1948
	-0.44098	-2.15668	-9.54285		-0.44098	-26.2329	-27.771		-0.44098	-28.8635	-58.2581		-0.44098	-18.6584	-62.5305
	-0.44342	-2.18018	-9.71375		-0.44342	-26.2115	-27.6611		-0.44342	-29.0192	-58.4717		-0.44342	-18.811	-63.324
	-0.44586	-2.18719	-9.8877		-0.44586	-26.2024	-27.5513		-0.44586	-29.1626	-59.1125		-0.44586	-18.8873	-64.1479
	-0.4483	-2.20978	-10.0464		-0.4483	-26.2146	-27.4536		-0.4483	-29.3243	-58.8989		-0.4483	-19.0338	-64.7583
	-0.45075	-2.21954	-10.2173		-0.45075	-26.2115	-27.3193		-0.45075	-29.4556	-59.1431		-0.45075	-19.1254	-65.7959
	-0.45319	-2.23877	-10.379		-0.45319	-26.1993	-27.2247		-0.45319	-29.6234	-59.3567		-0.45319	-19.2566	-66.4368
	-0.45563	-2.25128	-10.5377		-0.45563	-26.1719	-27.0935		-0.45563	-29.7485	-59.6619		-0.45563	-19.3604	-66.9556
	-0.45807	-2.26715	-10.6903		-0.45807	-26.1627	-26.9989		-0.45807	-29.9225	-59.8755		-0.45807	-19.4733	-67.7795
	-0.46051	-2.28302	-10.8429		-0.46051	-26.1322	-26.8829		-0.46051	-30.0507	-60.1807		-0.46051	-19.5923	-68.0847
	-0.46295	-2.29584	-10.9833		-0.46295	-26.1292	-26.8036		-0.46295	-30.2399	-60.4553		-0.46295	-19.6899	-68.8782
	-0.46539	-2.31567	-11.1298		-0.46539	-26.0742	-26.6846		-0.46539	-30.3802	-60.6995		-0.46539	-19.8273	-69.5496
	-0.46783	-2.32452	-11.264		-0.46783	-26.0681	-26.5869		-0.46783	-30.545	-61.0046		-0.46783	-19.9097	-69.9768
	-0.47028	-2.34741	-11.3922		-0.47028	-26.0376	-26.4923		-0.47028	-30.6885	-61.2183		-0.47028	-20.0562	-70.8618
	-0.47272	-2.35474	-11.5234		-0.47272	-26.0406	-26.3916		-0.47272	-30.8411	-61.5845		-0.47272	-20.1294	-71.4417
	-0.47516	-2.37762	-11.6425		-0.47516	-26.1536	-26.3		-0.47516	-30.9937	-61.7676		-0.47516	-20.285	-72.0215
	-0.4776	-2.38495	-11.7554		-0.4776	-26.0651	-26.1993		-0.4776	-31.1371	-62.1338		-0.4776	-20.3583	-72.937
	-0.48004	-2.40814	-11.8652		-0.48004	-25.9552	-26.1108		-0.48004	-31.2897	-62.3474		-0.48004	-20.517	-73.3948
	-0.48248	-2.41791	-11.9751		-0.48248	-25.9521	-25.9918		-0.48248	-31.4209	-62.6831		-0.48248	-20.5933	-74.1882
	-0.48492	-2.43958	-12.0667		-0.48492	-25.9125	-25.9338		-0.48492	-31.5765	-62.8357		-0.48492	-20.7336	-75.1038
	-0.48737	-2.45026	-12.1643		-0.48737	-25.8942	-25.7965		-0.48737	-31.7078	-63.2324		-0.48737	-20.8221	-75.6531
	-0.48981	-2.46796	-12.2559		-0.48981	-25.8789	-25.7202		-0.48981	-31.8726	-63.446		-0.48981	-20.9503	-76.5686
	-0.49225	-2.4823	-12.3413		-0.49225	-25.8026	-25.6042		-0.49225	-31.9977	-63.7207		-0.49225	-21.0541	-77.179
	-0.49469	-2.49664	-12.4146		-0.49469	-25.7782	-25.5219		-0.49469	-32.1686	-63.9954		-0.49469	-21.1639	-77.8198
	-0.49713	-2.51221	-12.4908		-0.49713	-25.7294	-25.3937		-0.49713	-32.2968	-64.27		-0.49713	-21.2952	-78.7659
	-0.49957	-2.52106	-12.5549		-0.49957	-25.766	-25.3204		-0.49957	-32.4646	-64.5142		-0.49957	-21.3837	-79.3457
	-0.50201	-2.54181	-12.6221		-0.50201	-25.6866	-25.1953		-0.50201	-32.605	-64.7888		-0.50201	-21.524	-80.2002
	-0.50446	-2.54883	-12.6831		-0.50446	-25.6256	-25.1068		-0.50446	-32.7545	-65.094		-0.50446	-21.6003	-81.0547
	-0.5069	-2.5705	-12.738		-0.5069	-25.5646	-24.9786		-0.5069	-32.901	-65.3076		-0.5069	-21.7499	-81.604
	-0.50934	-2.57813	-12.793		-0.50934	-25.5524	-24.8688		-0.50934	-33.0536	-65.6433		-0.50934	-21.8201	-82.6111
	-0.51178	-2.6004	-12.8448		-0.51178	-25.4761	-24.7589		-0.51178	-33.2031	-65.8264		-0.51178	-21.9727	-83.3435
	-0.51422	-2.60773	-12.8937		-0.51422	-25.4272	-24.6399		-0.51422	-33.3466	-66.1621		-0.51422	-22.0428	-83.9539
	-0.51666	-2.63031	-12.9303		-0.51666	-25.412	-24.5392		-0.51666	-33.5144	-66.3757		-0.51666	-22.2839	-85.0525
	-0.5191	-2.63885	-12.9822		-0.5191	-25.3174	-24.3896		-0.5191	-33.6304	-66.7725		-0.5191	-22.4213	-85.6323
	-0.52155	-2.65869	-13.0219		-0.52155	-25.2472	-24.3042		-0.52155	-33.8074	-66.8945		-0.52155	-22.5464	-86.4868
	-0.52399	-2.6712	-13.0615		-0.52399	-25.1709	-24.173		-0.52399	-33.9325	-67.2302		-0.52399	-22.6318	-87.4329
	-0.52643	-2.68707	-13.092		-0.52643	-25.119	-24.0692		-0.52643	-34.1034	-67.5354		-0.52643	-22.7478	-88.0737
	-0.52887	-2.70294	-13.1287		-0.52887	-25.0214	-23.941		-0.52887	-34.2285	-67.8101		-0.52887	-22.8577	-89.1113
	-0.53131	-2.71576	-13.1592		-0.53131	-24.9542	-23.8464		-0.53131	-34.4025	-68.0237		-0.53131	-22.9553	-89.9353
	-0.53375	-2.73529	-13.1927		-0.53375	-24.8322	-23.7122		-0.53375	-34.5367	-68.3289		-0.53375	-23.0835	-90.7288
	-0.53619	-2.74445	-13.2233		-0.53619	-24.762	-23.5962		-0.53619	-34.6924	-68.6646		-0.53619	-23.1689	-91.7969
	-0.53864	-2.76703	-13.2538		-0.53864	-24.6613	-23.468		-0.53864	-34.8328	-68.8782		-0.53864	-23.3124	-92.4377
	-0.54108	-2.77496	-13.2904		-0.54108	-24.5117	-23.3307		-0.54108	-34.9701	-69.1833		-0.54108	-23.3856	-93.2312
	-0.54352	-2.79785	-13.3179		-0.54352	-24.3866	-23.2056		-0.54352	-35.1471	-69.458		-0.54352	-23.5352	-94.2078
	-0.54596	-2.80579	-13.3484		-0.54596	-24.4385	-23.056		-0.54596	-35.2509	-69.8547		-0.54596	-23.6053	-94.9097
	-0.5484	-2.82898	-13.3881		-0.5484	-24.173	-22.9218		-0.5484	-35.4462	-70.0378		-0.5484	-23.7579	-95.8252
	-0.55084	-2.83691	-13.4155		-0.55084	-24.1119	-22.757		-0.55084	-35.5835	-70.4346		-0.55084	-23.8281	-96.5881
	-0.55328	-2.85889	-13.446		-0.55328	-23.9288	-22.6227		-0.55328	-35.7635	-70.6482		-0.55328	-23.9746	-97.229
	-0.55573	-2.86957	-13.4796		-0.55573	-23.8037	-22.4457		-0.55573	-35.8856	-71.0754		-0.55573	-24.057	-98.2971
	-0.55817	-2.88757	-13.5071		-0.55817	-23.6481	-22.3022		-0.55817	-36.0535	-71.2891		-0.55817	-24.1913	-98.9075
	-0.56061	-2.90161	-13.5468		-0.56061	-23.5229	-22.1191		-0.56061	-36.1542	-71.6858		-0.56061	-24.2889	-99.5178
	-0.56305	-2.91595	-13.5773		-0.56305	-23.4009	-21.9727		-0.56305	-36.3403	-71.991		-0.56305	-24.408	-100.372
	-0.56549	-2.93335	-13.6108		-0.56549	-23.2361	-21.7804		-0.56549	-36.441	-72.3877		-0.56549	-24.5239	-100.739
	-0.56793	-2.94403	-13.6444		-0.56793	-23.1323	-21.6278		-0.56793	-36.6394	-72.6929		-0.56793	-24.6216	-101.471
	-0.57037	-2.9657	-13.6719		-0.57037	-22.9645	-21.4325		-0.57037	-36.7706	-73.0286		-0.57037	-24.7711	-102.142
	-0.57282	-2.97363	-13.7085		-0.57282	-22.8577	-21.2372		-0.57282	-36.9476	-73.4863		-0.57282	-24.8505	-102.905
	-0.57526	-2.99561	-13.7421		-0.57526	-22.7234	-21.0541		-0.57526	-37.1063	-73.7915		-0.57526	-25	-103.912
	-0.5777	-2.99713	-13.7726		-0.5777	-22.6013	-20.8588		-0.5777	-37.2589	-74.1882		-0.5777	-25.0763	-104.645
	-0.58014	-3.01727	-13.8031		-0.58014	-22.4426	-20.6696		-0.58014	-37.4115	-74.5239		-0.58014	-25.2258	-105.377
	-0.58258	-3.02399	-13.8306		-0.58258	-22.3328	-20.4742		-0.58258	-37.558	-75.1038		-0.58258	-25.293	-106.232
	-0.58502	-3.04565	-13.8519		-0.58502	-22.4426	-20.2698		-0.58502	-37.735	-75.3479		-0.58502	-25.4456	-106.75
	-0.58746	-3.0542	-13.8824		-0.58746	-22.1069	-20.0562		-0.58746	-37.8693	-75.8972		-0.58746	-25.5219	-107.574
	-0.58991	-3.07434	-13.9008		-0.58991	-22.0032	-19.8608		-0.58991	-38.0493	-76.2634		-0.58991	-25.6622	-108.429
	-0.59235	-3.08685	-13.9282		-0.59235	-21.8872	-19.6442		-0.59235	-38.1836	-76.8127		-0.59235	-25.7477	-109.07
	-0.59479	-3.10303	-13.9404		-0.59479	-21.7529	-19.4458		-0.59479	-38.3545	-77.2095		-0.59479	-25.885	-110.443
	-0.59723	-3.1192	-13.9648		-0.59723	-21.6156	-19.2261		-0.59723	-38.4857	-77.7588		-0.59723	-26.004	-111.481
	-0.59967	-3.13232	-13.9771		-0.59967	-21.5363	-19.0216		-0.59967	-38.6566	-78.186		-0.59967	-26.1871	-112.488
	-0.60211	-3.15186	-13.9954		-0.60211	-21.405	-18.8049		-0.60211	-38.8	-78.7659		-0.60211	-26.3947	-113.983
	-0.60455	-3.1604	-14.0076		-0.60455	-21.3013	-18.6157		-0.60455	-38.9801	-79.3457		-0.60455	-26.6144	-115.082
	-0.607	-3.18329	-14.0167		-0.607	-21.2158	-18.3929		-0.607	-39.1327	-79.8645		-0.607	-26.7365	-116.486
	-0.60944	-3.19122	-14.0381		-0.60944	-21.1487	-18.2098		-0.60944	-39.325	-80.4443		-0.60944	-26.8127	-117.92
	-0.61188	-3.21442	-14.0472		-0.61188	-21.0358	-18.0145		-0.61188	-39.4928	-81.0547		-0.61188	-26.9531	-119.141
	-0.61432	-3.22174	-14.0564		-0.61432	-21.0022	-17.8375		-0.61432	-39.7705	-81.7566		-0.61432	-27.0233	-120.789
	-0.61676	-3.24432	-14.0747		-0.61676	-20.8832	-17.6605		-0.61676	-39.9689	-82.2754		-0.61676	-27.1729	-122.04
	-0.6192	-3.25226	-14.0961		-0.6192	-20.7886	-17.4744		-0.6192	-40.1672	-83.0688		-0.6192	-27.2369	-123.413
	-0.62164	-3.27393	-14.0961		-0.62164	-20.7153	-17.3187		-0.62164	-40.3656	-83.7097		-0.62164	-27.3926	-125.092
	-0.62408	-3.28369	-14.1144		-0.62408	-20.636	-17.1631		-0.62408	-40.5396	-84.5337		-0.62408	-27.4872	-126.129
	-0.62653	-3.302	-14.1266		-0.62653	-20.575	-17.0197		-0.62653	-40.7593	-85.1746		-0.62653	-27.6276	-127.533
	-0.62897	-3.31573	-14.1479		-0.62897	-20.5017	-16.8762		-0.62897	-40.8905	-86.0901		-0.62897	-27.7588	-128.998
	-0.63141	-3.33038	-14.1602		-0.63141	-20.4071	-16.748		-0.63141	-41.0675	-86.853		-0.63141	-27.89	-130.035
	-0.63385	-3.34747	-14.1815		-0.63385	-20.3674	-16.6138		-0.63385	-41.1499	-87.7686		-0.63385	-28.0243	-131.989
	-0.63629	-3.35754	-14.1907		-0.63629	-20.2728	-16.507		-0.63629	-41.275	-88.623		-0.63629	-28.1342	-133.209
	-0.63873	-3.3783	-14.209		-0.63873	-20.2271	-16.4001		-0.63873	-41.4398	-89.5386		-0.63873	-28.2684	-134.338
	-0.64117	-3.38501	-14.2365		-0.64117	-20.1904	-16.3025		-0.64117	-41.5741	-90.5762		-0.64117	-28.36	-135.834
	-0.64362	-3.40668	-14.2517		-0.64362	-20.1447	-16.2018		-0.64362	-41.7053	-91.5833		-0.64362	-28.5034	-137.085
	-0.64606	-3.4137	-14.2731		-0.64606	-20.0714	-16.1194		-0.64606	-41.861	-92.6514		-0.64606	-28.5828	-138.458
	-0.6485	-3.43689	-14.3005		-0.6485	-20.0378	-16.0339		-0.6485	-42.0074	-93.6584		-0.6485	-28.7384	-140.076
	-0.65094	-3.44482	-14.3219		-0.65094	-20.0165	-15.9698		-0.65094	-42.2058	-94.9097		-0.65094	-28.8147	-141.479
	-0.65338	-3.46741	-14.3341		-0.65338	-20.0043	-15.9027		-0.65338	-42.3859	-96.0083		-0.65338	-28.9734	-143.127
	-0.65582	-3.47626	-14.3738		-0.65582	-19.9554	-15.8234		-0.65582	-42.5354	-97.29		-0.65582	-29.0436	-144.806
	-0.65826	-3.4964	-14.386		-0.65826	-19.9646	-15.7806		-0.65826	-42.7216	-98.4497		-0.65826	-29.1962	-146.21
	-0.66071	-3.5083	-14.4104		-0.66071	-19.9341	-15.7166		-0.66071	-42.8558	-99.9146		-0.66071	-29.2755	-148.01
	-0.66315	-3.52417	-14.4348		-0.66315	-19.931	-15.6647		-0.66315	-43.0542	-101.196		-0.66315	-29.4159	-149.414
	-0.66559	-3.54004	-14.4653		-0.66559	-19.873	-15.6158		-0.66559	-43.2068	-102.692		-0.66559	-29.5135	-151.001
	-0.66803	-3.55347	-14.4806		-0.66803	-19.8639	-15.5792		-0.66803	-43.3899	-104.095		-0.66803	-29.6539	-152.832
	-0.67047	-3.57269	-14.502		-0.67047	-19.8242	-15.5243		-0.67047	-43.5516	-105.652		-0.67047	-29.7028	-154.388
	-0.67291	-3.58215	-14.5294		-0.67291	-19.8212	-15.4846		-0.67291	-43.7439	-107.239		-0.67291	-29.8126	-156.189
	-0.67535	-3.60443	-14.5508		-0.67535	-19.812	-15.4449		-0.67535	-43.9056	-108.856		-0.67535	-30.011	-157.928
	-0.6778	-3.61267	-14.5721		-0.6778	-19.7906	-15.4053		-0.6778	-44.0979	-110.596		-0.6778	-30.1056	-159.393
	-0.68024	-3.63556	-14.5935		-0.68024	-19.8242	-15.3809		-0.68024	-44.2963	-112.244		-0.68024	-30.2429	-161.285
	-0.68268	-3.6441	-14.6118		-0.68268	-19.8334	-15.3351		-0.68268	-44.4763	-114.197		-0.68268	-30.3223	-162.933
	-0.68512	-3.6676	-14.6301		-0.68512	-19.7815	-15.2985		-0.68512	-44.6869	-115.997		-0.68512	-30.484	-164.703
	-0.68756	-3.68134	-14.6484		-0.68756	-19.7815	-15.2649		-0.68756	-44.8456	-118.011		-0.68756	-30.5695	-166.382
	-0.69	-3.703	-14.6576		-0.69	-19.7571	-15.2252		-0.69	-45.0378	-119.904		-0.69	-30.7404	-168.304
	-0.69244	-3.71338	-14.6759		-0.69244	-19.7449	-15.1764		-0.69244	-45.1935	-122.101		-0.69244	-30.8197	-170.227
	-0.69489	-3.73016	-14.6881		-0.69489	-19.7418	-15.1489		-0.69489	-45.3857	-124.115		-0.69489	-30.9753	-172.15
	-0.69733	-3.74451	-14.7034		-0.69733	-19.7388	-15.1093		-0.69733	-45.575	-126.373		-0.69733	-31.0669	-173.889
	-0.69977	-3.75885	-14.7156		-0.69977	-19.7113	-15.0757		-0.69977	-45.7611	-128.571		-0.69977	-31.2103	-176.117
	-0.70221	-3.77625	-14.7278		-0.70221	-19.7235	-15.0208		-0.70221	-45.9106	-130.92		-0.70221	-31.308	-177.979
	-0.70465	-3.78754	-14.7369		-0.70465	-19.6625	-14.9994		-0.70465	-46.1029	-133.331		-0.70465	-31.4362	-180.054
	-0.70709	-3.80859	-14.743		-0.70709	-19.635	-14.9353		-0.70709	-46.2677	-135.742		-0.70709	-31.5643	-182.312
	-0.70953	-3.81714	-14.7552		-0.70953	-19.6869	-14.9139		-0.70953	-46.4539	-138.336		-0.70953	-31.6711	-184.265
	-0.71198	-3.83972	-14.7522		-0.71198	-19.6625	-14.856		-0.71198	-46.6339	-140.869		-0.71198	-31.8146	-186.554
	-0.71442	-3.84674	-14.7644		-0.71442	-19.6869	-14.8163		-0.71442	-46.817	-143.646		-0.71442	-31.9092	-188.873
	-0.71686	-3.86932	-14.7675		-0.71686	-19.6716	-14.7583		-0.71686	-47.0001	-146.24		-0.71686	-32.0648	-190.979
	-0.7193	-3.87665	-14.7705		-0.7193	-19.6655	-14.7156		-0.7193	-47.1893	-149.2		-0.7193	-32.1442	-193.542
	-0.72174	-3.89862	-14.7614		-0.72174	-19.6503	-14.6637		-0.72174	-47.3785	-151.886		-0.72174	-32.3059	-195.953
	-0.72418	-3.90717	-14.7705		-0.72418	-19.6777	-14.6179		-0.72418	-47.5372	-155.029		-0.72418	-32.3761	-198.334
	-0.72662	-3.92761	-14.7644		-0.72662	-19.6381	-14.5691		-0.72662	-47.7356	-157.898		-0.72662	-32.5439	-201.019
	-0.72907	-3.93982	-14.7736		-0.72907	-19.6564	-14.5111		-0.72907	-47.8882	-161.163		-0.72907	-32.6263	-203.43
	-0.73151	-3.9566	-14.7583		-0.73151	-19.6411	-14.4653		-0.73151	-48.1018	-164.154		-0.73151	-32.7728	-206.085
	-0.73395	-3.97247	-14.7552		-0.73395	-19.6289	-14.4257		-0.73395	-48.2788	-167.542		-0.73395	-32.8644	-208.923
	-0.73639	-3.98224	-14.7522		-0.73639	-19.6106	-14.3707		-0.73639	-48.4833	-170.776		-0.73639	-32.9987	-211.456
	-0.73883	-3.99506	-14.743		-0.73883	-19.6075	-14.3158		-0.73883	-48.6481	-174.225		-0.73883	-33.1055	-214.417
	-0.74127	-4.00848	-14.7369		-0.74127	-19.5953	-14.2639		-0.74127	-48.8525	-177.673		-0.74127	-33.2092	-217.224
	-0.74371	-4.0332	-14.7308		-0.74371	-19.5709	-14.2212		-0.74371	-49.0265	-181.152		-0.74371	-33.3435	-220.032
	-0.74616	-4.04205	-14.7247		-0.74616	-19.5251	-14.1724		-0.74616	-49.231	-184.814		-0.74616	-33.4442	-223.114
	-0.7486	-4.06525	-14.7064		-0.7486	-19.5557	-14.1296		-0.7486	-49.4293	-188.293		-0.7486	-33.5907	-225.83
	-0.75104	-4.07349	-14.6851		-0.75104	-19.5068	-14.0778		-0.75104	-49.6124	-192.139		-0.75104	-33.6792	-228.668
	-0.75348	-4.09668	-14.6759		-0.75348	-19.5129	-14.0289		-0.75348	-49.8077	-195.679		-0.75348	-33.8379	-231.567
	-0.75592	-4.10492	-14.6698		-0.75592	-19.5251	-13.9862		-0.75592	-49.9817	-199.615		-0.75592	-33.9203	-234.1
	-0.75836	-4.12781	-14.6362		-0.75836	-19.4061	-13.9465		-0.75836	-50.2319	-203.217		-0.75836	-34.0881	-236.847
	-0.7608	-4.13757	-14.6301		-0.7608	-19.3878	-13.9038		-0.7608	-50.415	-207.336		-0.7608	-34.1644	-239.258
	-0.76325	-4.15466	-14.6088		-0.76325	-19.3878	-13.8763		-0.76325	-50.6592	-211.029		-0.76325	-34.3201	-241.272
	-0.76569	-4.17267	-14.5905		-0.76569	-19.3512	-13.8214		-0.76569	-50.8118	-215.088		-0.76569	-34.4055	-243.591
	-0.76813	-4.18884	-14.5691		-0.76813	-19.3207	-13.7939		-0.76813	-51.0559	-218.964		-0.76813	-34.549	-245.544
	-0.77057	-4.20654	-14.5508		-0.77057	-19.2902	-13.7451		-0.77057	-51.2085	-223.145		-0.77057	-34.6527	-247.559
	-0.77301	-4.21997	-14.5233		-0.77301	-19.2871	-13.7268		-0.77301	-51.4526	-227.081		-0.77301	-34.79	-249.695
	-0.77545	-4.24255	-14.502		-0.77545	-19.2596	-13.6841		-0.77545	-51.6663	-231.14		-0.77545	-34.906	-251.495
	-0.77789	-4.2514	-14.4806		-0.77789	-19.2383	-13.6444		-0.77789	-51.8799	-235.321		-0.77789	-35.025	-253.54
	-0.78033	-4.27887	-14.447		-0.78033	-19.2078	-13.623		-0.78033	-52.063	-239.288		-0.78033	-35.1593	-255.524
	-0.78278	-4.28711	-14.4257		-0.78278	-19.1864	-13.5864		-0.78278	-52.2766	-243.561		-0.78278	-35.26	-257.477
	-0.78522	-4.31061	-14.4012		-0.78522	-19.1528	-13.559		-0.78522	-52.5208	-247.345		-0.78522	-35.4126	-259.399
	-0.78766	-4.31702	-14.3707		-0.78766	-19.0857	-13.5345		-0.78766	-52.7039	-251.343		-0.78766	-35.495	-261.2
	-0.7901	-4.3396	-14.3341		-0.7901	-19.1071	-13.504		-0.7901	-52.948	-255.157		-0.7901	-35.6598	-262.939
	-0.79254	-4.34875	-14.3127		-0.79254	-19.0826	-13.4766		-0.79254	-53.1311	-259.338		-0.79254	-35.7544	-265.015
	-0.79498	-4.37012	-14.2731		-0.79498	-19.101	-13.4705		-0.79498	-53.3752	-263.153		-0.79498	-35.9161	-266.785
	-0.79742	-4.38293	-14.2487		-0.79742	-19.0216	-13.4308		-0.79742	-53.5889	-267.365		-0.79742	-35.9955	-268.829
	-0.79987	-4.39941	-14.2059		-0.79987	-19.046	-13.4277		-0.79987	-53.833	-271.21		-0.79987	-36.1603	-271.393
	-0.80231	-4.4165	-14.1754		-0.80231	-19.0247	-13.4003		-0.80231	-54.0466	-275.391		-0.80231	-36.2488	-273.529
	-0.80475	-4.44183	-14.1357		-0.80475	-19.0063	-13.3911		-0.80475	-54.2908	-279.327		-0.80475	-36.3983	-275.635
	-0.80719	-4.54651	-14.1083		-0.80719	-18.9545	-13.3453		-0.80719	-54.4739	-283.264		-0.80719	-36.496	-277.588
	-0.80963	-4.55475	-14.0686		-0.80963	-19.0338	-13.3453		-0.80963	-54.718	-287.262		-0.80963	-36.6333	-279.48
	-0.81207	-4.57733	-14.0289		-0.81207	-18.9819	-13.327		-0.81207	-54.9011	-291.077		-0.81207	-36.7554	-281.708
	-0.81451	-4.58527	-13.9984		-0.81451	-19.0369	-13.3179		-0.81451	-55.1758	-294.983		-0.81451	-36.8683	-283.112
	-0.81696	-4.60785	-13.9557		-0.81696	-18.9911	-13.2935		-0.81696	-55.4504	-298.584		-0.81696	-37.0087	-285.126
	-0.8194	-4.61426	-13.9191		-0.8194	-18.985	-13.2904		-0.8194	-55.6946	-302.521		-0.8194	-37.1094	-287.109
	-0.82184	-4.6344	-13.8794		-0.82184	-19.0186	-13.2721		-0.82184	-55.8777	-306.671		-0.82184	-37.2681	-288.757
	-0.82428	-4.63867	-13.8489		-0.82428	-18.9758	-13.2629		-0.82428	-56.0913	-310.455		-0.82428	-37.3596	-290.802
	-0.82672	-4.6579	-13.797		-0.82672	-18.9728	-13.2599		-0.82672	-56.4575	-313.812		-0.82672	-37.5244	-292.572
	-0.82916	-4.66522	-13.7665		-0.82916	-18.9728	-13.2294		-0.82916	-56.5796	-317.474		-0.82916	-37.6068	-294.189
	-0.8316	-4.68231	-13.7238		-0.8316	-18.9728	-13.2416		-0.8316	-56.8542	-320.587		-0.8316	-37.7808	-296.265
	-0.83405	-4.69543	-13.6841		-0.83405	-19.0399	-13.2233		-0.83405	-56.9763	-324.097		-0.83405	-37.8632	-297.821
	-0.83649	-4.71039	-13.6475		-0.83649	-19.0002	-13.2294		-0.83649	-57.4036	-327.271		-0.83649	-38.031	-299.53
	-0.83893	-4.72778	-13.6108		-0.83893	-19.0094	-13.2141		-0.83893	-57.7087	-330.536		-0.83893	-38.1165	-301.3
	-0.84137	-4.73938	-13.5712		-0.84137	-19.0247	-13.2172		-0.84137	-57.9224	-333.679		-0.84137	-38.2751	-303.284
	-0.84381	-4.76013	-13.5315		-0.84381	-19.043	-13.205		-0.84381	-58.136	-336.7		-0.84381	-38.382	-305.054
	-0.84625	-4.76898	-13.4888		-0.84625	-19.0979	-13.2141		-0.84625	-58.3801	-339.569		-0.84625	-38.5162	-306.641
	-0.84869	-4.79187	-13.443		-0.84869	-19.0399	-13.2172		-0.84869	-58.5632	-342.377		-0.84869	-38.6505	-307.983
	-0.85114	-4.7998	-13.4064		-0.85114	-19.0948	-13.2141		-0.85114	-58.8074	-345.428		-0.85114	-38.7604	-309.631
	-0.85358	-4.82239	-13.3667		-0.85358	-19.1132	-13.2141		-0.85358	-59.1431	-347.931		-0.85358	-38.9099	-310.852
	-0.85602	-4.82788	-13.3331		-0.85602	-19.1711	-13.2233		-0.85602	-59.3567	-350.769		-0.85602	-39.0106	-312.286
	-0.85846	-4.84894	-13.2904		-0.85846	-19.1895	-13.2324		-0.85846	-59.5703	-353.271		-0.85846	-39.1754	-313.599
	-0.8609	-4.85687	-13.266		-0.8609	-19.1986	-13.2355		-0.8609	-59.7839	-356.049		-0.8609	-39.2578	-314.636
	-0.86334	-4.87823	-13.2111		-0.86334	-19.2749	-13.2538		-0.86334	-60.0281	-358.276		-0.86334	-39.4287	-315.887
	-0.86578	-4.88983	-13.1775		-0.86578	-19.3268	-13.2568		-0.86578	-60.2417	-360.901		-0.86578	-39.5203	-316.925
	-0.86823	-4.90723	-13.1378		-0.86823	-19.3939	-13.2782		-0.86823	-60.6079	-362.915		-0.86823	-39.7156	-317.841
	-0.87067	-4.92371	-13.1042		-0.87067	-19.5038	-13.2874		-0.87067	-60.9741	-365.417		-0.87067	-39.801	-318.939
	-0.87311	-4.93927	-13.0585		-0.87311	-19.5648	-13.3209		-0.87311	-61.3403	-367.676		-0.87311	-39.9597	-319.641
	-0.87555	-4.95941	-13.0249		-0.87555	-19.6472	-13.3301		-0.87555	-61.554	-369.965		-0.87555	-40.0604	-320.496
	-0.87799	-4.9704	-12.9883		-0.87799	-19.7662	-13.3698		-0.87799	-61.7981	-372.07		-0.87799	-40.213	-321.533
	-0.88043	-4.99878	-12.9486		-0.88043	-19.8547	-13.3911		-0.88043	-62.0117	-374.42		-0.88043	-40.3351	-322.327
	-0.88287	-5.01099	-12.9211		-0.88287	-20.0287	-13.4186		-0.88287	-62.2864	-376.801		-0.88287	-40.4694	-323.151
	-0.88532	-5.0354	-12.8754		-0.88532	-20.1477	-13.4583		-0.88532	-62.4695	-378.845		-0.88532	-40.6097	-323.883
	-0.88776	-5.04456	-12.8418		-0.88776	-20.3125	-13.501		-0.88776	-62.6831	-381.378		-0.88776	-40.7288	-324.524
	-0.8902	-5.06897	-12.8021		-0.8902	-20.517	-13.5498		-0.8902	-62.9272	-383.82		-0.8902	-40.8844	-325.439
	-0.89264	-5.07507	-12.7777		-0.89264	-20.7245	-13.5956		-0.89264	-63.1714	-386.505		-0.89264	-40.9851	-326.019
	-0.89508	-5.09644	-12.7319		-0.89508	-20.99	-13.6597		-0.89508	-63.446	-388.977		-0.89508	-41.153	-326.721
	-0.89752	-5.10254	-12.7075		-0.89752	-21.225	-13.7024		-0.89752	-63.6597	-392.151		-0.89752	-41.2445	-327.606
	-0.89996	-5.1239	-12.6709		-0.89996	-21.5271	-13.7878		-0.89996	-63.9038	-394.775		-0.89996	-41.4185	-328.064
	-0.90241	-5.13916	-12.6495		-0.90241	-21.8994	-13.8428		-0.90241	-64.1174	-397.98		-0.90241	-41.51	-328.705
	-0.90485	-5.15442	-12.6068		-0.90485	-22.226	-13.9374		-0.90485	-64.3311	-400.604		-0.90485	-41.6687	-329.376
	-0.90729	-5.17578	-12.5793		-0.90729	-22.7081	-14.0106		-0.90729	-64.5447	-403.687		-0.90729	-41.7664	-329.834
	-0.90973	-5.19409	-12.5488		-0.90973	-23.1232	-14.1327		-0.90973	-64.7888	-407.318		-0.90973	-41.9342	-330.383
	-0.91217	-5.21545	-12.5214		-0.91217	-23.5748	-14.212		-0.91217	-65.0024	-410.706		-0.91217	-42.0441	-330.536
	-0.91461	-5.22766	-12.4908		-0.91461	-24.1394	-14.328		-0.91461	-65.2466	-413.94		-0.91461	-42.1936	-330.933
	-0.91705	-5.25208	-12.4573		-0.91705	-24.7101	-14.4379		-0.91705	-65.4297	-417.084		-0.91705	-42.3218	-331.512
	-0.9195	-5.26123	-12.4359		-0.9195	-25.3876	-14.566		-0.9195	-65.6738	-420.593		-0.9195	-42.453	-331.207
	-0.92194	-5.28564	-12.3993		-0.92194	-26.059	-14.6973		-0.92194	-65.918	-424.133		-0.92194	-42.5995	-331.635
	-0.92438	-5.2948	-12.3779		-0.92438	-26.8494	-14.8254		-0.92438	-66.1621	-427.979		-0.92438	-42.7155	-332.001
	-0.92682	-5.32227	-12.3444		-0.92682	-27.6459	-14.978		-0.92682	-66.4673	-431.427		-0.92682	-42.8802	-332.092
	-0.92926	-5.32837	-12.3291		-0.92926	-28.5248	-15.1184		-0.92926	-66.7114	-435.76		-0.92926	-42.981	-332.275
	-0.9317	-5.35278	-12.2894		-0.9317	-29.4647	-15.2893		-0.9317	-67.0166	-439.514		-0.9317	-43.1549	-332.52
	-0.93414	-5.36499	-12.2681		-0.93414	-30.4413	-15.4449		-0.93414	-67.2607	-444.122		-0.93414	-43.2526	-333.313
	-0.93658	-5.3833	-12.2437		-0.93658	-31.5247	-15.6433		-0.93658	-67.8711	-448.273		-0.93658	-43.4326	-333.984
	-0.93903	-5.39856	-12.2253		-0.93903	-32.6538	-15.8325		-0.93903	-68.3289	-453.491		-0.93903	-43.5303	-334.015
	-0.94147	-5.41382	-12.1948		-0.94147	-33.7769	-16.0248		-0.94147	-68.573	-458.252		-0.94147	-43.7073	-334.412
	-0.94391	-5.43518	-12.1735		-0.94391	-35.0159	-16.217		-0.94391	-68.7561	-463.593		-0.94391	-43.8141	-334.747
	-0.94635	-5.43518	-12.1521		-0.94635	-36.2671	-16.449		-0.94635	-68.9697	-468.719		-0.94635	-43.9819	-335.114
	-0.94879	-5.45654	-12.1246		-0.94879	-37.5549	-16.6748		-0.94879	-69.1833	-474.182		-0.94879	-44.0979	-335.815
	-0.95123	-5.46265	-12.1094		-0.95123	-38.9404	-16.9159		-0.95123	-69.4275	-479.95		-0.95123	-44.2474	-336.304
	-0.95367	-5.48706	-12.0789		-0.95367	-40.2985	-17.16		-0.95367	-69.6411	-485.443		-0.95367	-44.3848	-336.853
	-0.95612	-5.49316	-12.0728		-0.95612	-41.6687	-17.4164		-0.95612	-69.8853	-491.394		-0.95612	-44.516	-337.433
	-0.95856	-5.51758	-12.0453		-0.95856	-43.0939	-17.6941		-0.95856	-70.0989	-497.07		-0.95856	-44.6716	-338.165
	-0.961	-5.52673	-12.0331		-0.961	-44.5831	-17.9688		-0.961	-70.343	-504.15		-0.961	-44.7571	-338.745
	-0.96344	-5.55115	-12.0056		-0.96344	-46.0938	-18.28		-0.96344	-70.5872	-510.559		-0.96344	-44.9249	-339.294
	-0.96588	-5.5603	-12.0026		-0.96588	-47.5922	-18.573		-0.96588	-70.8923	-517.578		-0.96588	-45.0287	-339.844
	-0.96832	-5.58167	-11.9781		-0.96832	-49.1486	-18.9117		-0.96832	-71.1365	-523.682		-0.96832	-45.2118	-340.637
	-0.97076	-5.59692	-11.9659		-0.97076	-50.7813	-19.2169		-0.97076	-71.3501	-530.701		-0.97076	-45.3094	-341.431
	-0.97321	-5.61218	-11.9476		-0.97321	-52.4292	-19.5953		-0.97321	-71.6248	-537.109		-0.97321	-45.4895	-342.255
	-0.97565	-5.63049	-11.9415		-0.97565	-54.0466	-19.9463		-0.97565	-71.8384	-544.434		-0.97565	-45.5902	-343.231
	-0.97809	-5.64575	-11.9263		-0.97809	-55.7251	-20.3369		-0.97809	-72.113	-551.453		-0.97809	-45.7672	-343.933
	-0.98053	-5.66711	-11.9232		-0.98053	-57.4036	-20.7153		-0.98053	-72.3267	-558.777		-0.98053	-45.9015	-345.093
	-0.98297	-5.67322	-11.908		-0.98297	-59.1431	-21.1273		-0.98297	-72.5708	-566.101		-0.98297	-46.0663	-345.795
	-0.98541	-5.70679	-11.9019		-0.98541	-60.8826	-21.5546		-0.98541	-72.6624	-573.73		-0.98541	-46.1914	-346.283
	-0.98785	-5.71899	-11.9049		-0.98785	-62.6221	-21.9971		-0.98785	-72.998	-581.665		-0.98785	-46.3379	-347.473
	-0.9903	-5.74341	-11.8988		-0.9903	-64.4226	-22.4365		-0.9903	-73.4558	-588.989		-0.9903	-46.4844	-348.663
	-0.99274	-5.75562	-11.8958		-0.99274	-66.2231	-22.9065		-0.99274	-73.4558	-597.839		-0.99274	-46.6095	-349.609
	-0.99518	-5.78003	-11.8896		-0.99518	-68.0847	-23.3887		-0.99518	-73.8831	-606.689		-0.99518	-46.7712	-350.708
	-0.99762	-5.78918	-11.9049		-0.99762	-69.9158	-23.8892		-0.99762	-74.1577	-615.54		-0.99762	-46.8872	-351.654
	-1.00006	-5.8136	-11.9019		-1.00006	-71.7468	-24.4141		-1.00006	-74.4019	-624.084		-1.00006	-47.0581	-351.929
	-0.99762	-5.79224	-11.5997		-0.99762	-68.6035	-23.5046		-0.99762	-74.0356	-609.436		-0.99762	-46.7499	-345.673
